# Supplementary material for: A Rab/Kinesin-12/kinase module couples vesicle delivery and phragmoplast dynamics during plant cell cytokinesis
Source: EMBO J. 2026 May 15;45(13):4694–732. doi: 10.1038/s44318-026-00804-1 (PMC13323771; doi:10.1038/s44318-026-00804-1)
Supplement: Supplementary file 4 — Movie EV2 [file 44318_2026_804_MOESM4_ESM.zip]

Archive with 3 entries (2 files):
- Movie EV2/
- Movie EV2/Movie EV2 legend.docx
- Movie EV2/Movie EV2.avi
