# Supplementary material for: A Rab/Kinesin-12/kinase module couples vesicle delivery and phragmoplast dynamics during plant cell cytokinesis
Source: EMBO J. 2026 May 15;45(13):4694–732. doi: 10.1038/s44318-026-00804-1 (PMC13323771; doi:10.1038/s44318-026-00804-1)
Supplement: Supplementary file 5 — Source data Fig. 1 [file 44318_2026_804_MOESM5_ESM.zip]

Archive with 20 entries (15 files):
- Fig 1/
- __MACOSX/._Fig 1
- Fig 1/Fig 1G/
- __MACOSX/Fig 1/._Fig 1G
- Fig 1/.DS_Store
- __MACOSX/Fig 1/._.DS_Store
- Fig 1/Fig 1C/
- __MACOSX/Fig 1/._Fig 1C
- Fig 1/Fig 1M/
- __MACOSX/Fig 1/._Fig 1M
- Fig 1/Fig 1B/
- __MACOSX/Fig 1/._Fig 1B
- Fig 1/Fig 1G/Raw blot photos.pptx
- __MACOSX/Fig 1/Fig 1G/._Raw blot photos.pptx
- Fig 1/Fig 1C/RAW PHOTO 3 Y12F x TUB6-R sd3 16hrs DMSO.tiff
- __MACOSX/Fig 1/Fig 1C/._RAW PHOTO 3 Y12F x TUB6-R sd3 16hrs DMSO.tiff
- Fig 1/Fig 1M/Sourcedata_Fig1M.csv
- __MACOSX/Fig 1/Fig 1M/._Sourcedata_Fig1M.csv
- Fig 1/Fig 1B/Y2H raw photos.pptx
- __MACOSX/Fig 1/Fig 1B/._Y2H raw photos.pptx
