# Supplementary material for: A Rab/Kinesin-12/kinase module couples vesicle delivery and phragmoplast dynamics during plant cell cytokinesis
Source: EMBO J. 2026 May 15;45(13):4694–732. doi: 10.1038/s44318-026-00804-1 (PMC13323771; doi:10.1038/s44318-026-00804-1)
Supplement: Supplementary file 5 — Source data Fig. 1 [file 44318_2026_804_MOESM5_ESM.zip › Fig 1/Fig 1M/Sourcedata_Fig1M.csv]

Genotype	Signal	position	cellplate	mean	SD	length
YFP:Kin-12F	Ratio	-4.5	short	0.496118545	0.131788453	<9µm
YFP:Kin-12F	Ratio	-3.5	short	0.728095844	0.13230268	<9µm
YFP:Kin-12F	Ratio	-2.5	short	0.977546679	0.15060679	<9µm
YFP:Kin-12F	Ratio	-1.5	short	1.19298964	0.186977897	<9µm
YFP:Kin-12F	Ratio	-0.5	short	1.283787736	0.161311217	<9µm
YFP:Kin-12F	Ratio	0.5	short	1.201818573	0.176167958	<9µm
YFP:Kin-12F	Ratio	1.5	short	1.242110828	0.109812638	<9µm
YFP:Kin-12F	Ratio	2.5	short	1.032324441	0.120456673	<9µm
YFP:Kin-12F	Ratio	3.5	short	0.76599438	0.126927341	<9µm
YFP:Kin-12F	Ratio	4.5	short	0.575591478	0.166982481	<9µm
YFP:Kin-12F	Ratio	-6.5	medium	0.779134999	0.271556232	9-13µm
YFP:Kin-12F	Ratio	-5.5	medium	0.668916136	0.28232314	9-13µm
YFP:Kin-12F	Ratio	-4.5	medium	0.775075669	0.215511909	9-13µm
YFP:Kin-12F	Ratio	-3.5	medium	1.065962556	0.226706023	9-13µm
YFP:Kin-12F	Ratio	-2.5	medium	1.265613745	0.212577981	9-13µm
YFP:Kin-12F	Ratio	-1.5	medium	1.331076513	0.285531093	9-13µm
YFP:Kin-12F	Ratio	-0.5	medium	1.388930594	0.171142214	9-13µm
YFP:Kin-12F	Ratio	0.5	medium	1.392335691	0.155185795	9-13µm
YFP:Kin-12F	Ratio	1.5	medium	1.327223473	0.278227025	9-13µm
YFP:Kin-12F	Ratio	2.5	medium	1.204320849	0.191971663	9-13µm
YFP:Kin-12F	Ratio	3.5	medium	1.066026152	0.178933096	9-13µm
YFP:Kin-12F	Ratio	4.5	medium	0.884072624	0.194085865	9-13µm
YFP:Kin-12F	Ratio	5.5	medium	0.691715526	0.275046545	9-13µm
YFP:Kin-12F	Ratio	6.5	medium	0.61537983	0.181842594	9-13µm
YFP:Kin-12F	Ratio	-9.5	long	0.96791793	0.125666476	>13µm
YFP:Kin-12F	Ratio	-8.5	long	0.711343292	0.071545818	>13µm
YFP:Kin-12F	Ratio	-7.5	long	0.719599344	0.162958839	>13µm
YFP:Kin-12F	Ratio	-6.5	long	0.895461055	0.358085182	>13µm
YFP:Kin-12F	Ratio	-5.5	long	1.059401085	0.213874359	>13µm
YFP:Kin-12F	Ratio	-4.5	long	1.23441505	0.192327262	>13µm
YFP:Kin-12F	Ratio	-3.5	long	1.279521173	0.22466654	>13µm
YFP:Kin-12F	Ratio	-2.5	long	1.377624372	0.137415966	>13µm
YFP:Kin-12F	Ratio	-1.5	long	1.303645504	0.217395714	>13µm
YFP:Kin-12F	Ratio	-0.5	long	1.296761549	0.456965159	>13µm
YFP:Kin-12F	Ratio	0.5	long	1.371615996	0.35584122	>13µm
YFP:Kin-12F	Ratio	1.5	long	1.331835551	0.359438515	>13µm
YFP:Kin-12F	Ratio	2.5	long	1.243428149	0.284277636	>13µm
YFP:Kin-12F	Ratio	3.5	long	1.263743382	0.373909605	>13µm
YFP:Kin-12F	Ratio	4.5	long	1.26406655	0.473393127	>13µm
YFP:Kin-12F	Ratio	5.5	long	1.140403843	0.339819333	>13µm
YFP:Kin-12F	Ratio	6.5	long	0.981526031	0.302505479	>13µm
YFP:Kin-12F	Ratio	7.5	long	0.850440616	0.210168021	>13µm
YFP:Kin-12F	Ratio	8.5	long	0.672326244	0.092873971	>13µm
YFP:Kin-12F	Ratio	9.5	long	0.686563213	0.032439872	>13µm
YFP:Kin-12F	YFP:Kin-12F	-4.5	short	0.343456199	0.09098129	<9µm
YFP:Kin-12F	YFP:Kin-12F	-3.5	short	0.706308937	0.28945546	<9µm
YFP:Kin-12F	YFP:Kin-12F	-2.5	short	1.030208626	0.246143433	<9µm
YFP:Kin-12F	YFP:Kin-12F	-1.5	short	1.21565466	0.069924803	<9µm
YFP:Kin-12F	YFP:Kin-12F	-0.5	short	1.272619009	0.071372325	<9µm
YFP:Kin-12F	YFP:Kin-12F	0.5	short	1.220411158	0.156859824	<9µm
YFP:Kin-12F	YFP:Kin-12F	1.5	short	1.277638901	0.072020751	<9µm
YFP:Kin-12F	YFP:Kin-12F	2.5	short	1.105327347	0.196883756	<9µm
YFP:Kin-12F	YFP:Kin-12F	3.5	short	0.805533218	0.252782002	<9µm
YFP:Kin-12F	YFP:Kin-12F	4.5	short	0.5190144	0.107852868	<9µm
YFP:Kin-12F	YFP:Kin-12F	-6.5	medium	0.634467499	0.276074863	9-13µm
YFP:Kin-12F	YFP:Kin-12F	-5.5	medium	0.830125903	0.493405689	9-13µm
YFP:Kin-12F	YFP:Kin-12F	-4.5	medium	1.031201515	0.317632107	9-13µm
YFP:Kin-12F	YFP:Kin-12F	-3.5	medium	1.123780343	0.163239068	9-13µm
YFP:Kin-12F	YFP:Kin-12F	-2.5	medium	1.108663775	0.157650354	9-13µm
YFP:Kin-12F	YFP:Kin-12F	-1.5	medium	1.056154858	0.257445469	9-13µm
YFP:Kin-12F	YFP:Kin-12F	-0.5	medium	1.1025622	0.266590832	9-13µm
YFP:Kin-12F	YFP:Kin-12F	0.5	medium	1.06366162	0.235637575	9-13µm
YFP:Kin-12F	YFP:Kin-12F	1.5	medium	1.022416508	0.330603981	9-13µm
YFP:Kin-12F	YFP:Kin-12F	2.5	medium	1.019377635	0.193027879	9-13µm
YFP:Kin-12F	YFP:Kin-12F	3.5	medium	1.066987957	0.145435428	9-13µm
YFP:Kin-12F	YFP:Kin-12F	4.5	medium	1.048606295	0.314330997	9-13µm
YFP:Kin-12F	YFP:Kin-12F	5.5	medium	0.840481927	0.3558107	9-13µm
YFP:Kin-12F	YFP:Kin-12F	6.5	medium	0.815996561	0.387578141	9-13µm
YFP:Kin-12F	YFP:Kin-12F	-9.5	long	2.476610959	0.212467442	>13µm
YFP:Kin-12F	YFP:Kin-12F	-8.5	long	2.004957929	0.485918255	>13µm
YFP:Kin-12F	YFP:Kin-12F	-7.5	long	0.835425425	0.267560331	>13µm
YFP:Kin-12F	YFP:Kin-12F	-6.5	long	1.146510075	0.289916426	>13µm
YFP:Kin-12F	YFP:Kin-12F	-5.5	long	1.035141456	0.328171233	>13µm
YFP:Kin-12F	YFP:Kin-12F	-4.5	long	0.920577857	0.196673342	>13µm
YFP:Kin-12F	YFP:Kin-12F	-3.5	long	0.811583343	0.261700131	>13µm
YFP:Kin-12F	YFP:Kin-12F	-2.5	long	0.788238493	0.200363224	>13µm
YFP:Kin-12F	YFP:Kin-12F	-1.5	long	0.741255868	0.198795685	>13µm
YFP:Kin-12F	YFP:Kin-12F	-0.5	long	0.769786269	0.306917176	>13µm
YFP:Kin-12F	YFP:Kin-12F	0.5	long	0.77462086	0.327794115	>13µm
YFP:Kin-12F	YFP:Kin-12F	1.5	long	0.741323597	0.26979559	>13µm
YFP:Kin-12F	YFP:Kin-12F	2.5	long	0.727893183	0.150200361	>13µm
YFP:Kin-12F	YFP:Kin-12F	3.5	long	0.843573827	0.236068468	>13µm
YFP:Kin-12F	YFP:Kin-12F	4.5	long	0.90479285	0.145096643	>13µm
YFP:Kin-12F	YFP:Kin-12F	5.5	long	1.132295047	0.318264687	>13µm
YFP:Kin-12F	YFP:Kin-12F	6.5	long	1.425535872	0.497984889	>13µm
YFP:Kin-12F	YFP:Kin-12F	7.5	long	1.311890571	0.381725256	>13µm
YFP:Kin-12F	YFP:Kin-12F	8.5	long	1.710934932	0.189461777	>13µm
YFP:Kin-12F	YFP:Kin-12F	9.5	long	1.620940104	0.165310349	>13µm
YFP:Kin-12F	mCh:RAB-A2a	-4.5	short	0.718168275	0.207282098	<9µm
YFP:Kin-12F	mCh:RAB-A2a	-3.5	short	0.95443487	0.322397012	<9µm
YFP:Kin-12F	mCh:RAB-A2a	-2.5	short	1.041730584	0.143714659	<9µm
YFP:Kin-12F	mCh:RAB-A2a	-1.5	short	1.037080307	0.138404627	<9µm
YFP:Kin-12F	mCh:RAB-A2a	-0.5	short	1.00722091	0.154543983	<9µm
YFP:Kin-12F	mCh:RAB-A2a	0.5	short	1.023667791	0.118898711	<9µm
YFP:Kin-12F	mCh:RAB-A2a	1.5	short	1.036187097	0.113453012	<9µm
YFP:Kin-12F	mCh:RAB-A2a	2.5	short	1.067502112	0.12833495	<9µm
YFP:Kin-12F	mCh:RAB-A2a	3.5	short	1.031803507	0.214428621	<9µm
YFP:Kin-12F	mCh:RAB-A2a	4.5	short	0.946826159	0.243102059	<9µm
YFP:Kin-12F	mCh:RAB-A2a	-6.5	medium	0.840950393	0.26500911	9-13µm
YFP:Kin-12F	mCh:RAB-A2a	-5.5	medium	1.2126786	0.431315119	9-13µm
YFP:Kin-12F	mCh:RAB-A2a	-4.5	medium	1.344358791	0.239916925	9-13µm
YFP:Kin-12F	mCh:RAB-A2a	-3.5	medium	1.082783722	0.219983957	9-13µm
YFP:Kin-12F	mCh:RAB-A2a	-2.5	medium	0.900632987	0.204400149	9-13µm
YFP:Kin-12F	mCh:RAB-A2a	-1.5	medium	0.801985321	0.158052857	9-13µm
YFP:Kin-12F	mCh:RAB-A2a	-0.5	medium	0.787220447	0.125698974	9-13µm
YFP:Kin-12F	mCh:RAB-A2a	0.5	medium	0.762830305	0.135690904	9-13µm
YFP:Kin-12F	mCh:RAB-A2a	1.5	medium	0.757135117	0.124867529	9-13µm
YFP:Kin-12F	mCh:RAB-A2a	2.5	medium	0.854749986	0.154722095	9-13µm
YFP:Kin-12F	mCh:RAB-A2a	3.5	medium	1.011970877	0.110428164	9-13µm
YFP:Kin-12F	mCh:RAB-A2a	4.5	medium	1.182932723	0.240730167	9-13µm
YFP:Kin-12F	mCh:RAB-A2a	5.5	medium	1.237138269	0.406626899	9-13µm
YFP:Kin-12F	mCh:RAB-A2a	6.5	medium	1.270319601	0.31035788	9-13µm
YFP:Kin-12F	mCh:RAB-A2a	-9.5	long	2.594818496	0.556399589	>13µm
YFP:Kin-12F	mCh:RAB-A2a	-8.5	long	2.86740776	0.971498991	>13µm
YFP:Kin-12F	mCh:RAB-A2a	-7.5	long	1.146603404	0.241222321	>13µm
YFP:Kin-12F	mCh:RAB-A2a	-6.5	long	1.390111224	0.469352224	>13µm
YFP:Kin-12F	mCh:RAB-A2a	-5.5	long	1.021556354	0.385385363	>13µm
YFP:Kin-12F	mCh:RAB-A2a	-4.5	long	0.770354549	0.224318307	>13µm
YFP:Kin-12F	mCh:RAB-A2a	-3.5	long	0.64504642	0.20588675	>13µm
YFP:Kin-12F	mCh:RAB-A2a	-2.5	long	0.580306382	0.185207296	>13µm
YFP:Kin-12F	mCh:RAB-A2a	-1.5	long	0.582080907	0.184654618	>13µm
YFP:Kin-12F	mCh:RAB-A2a	-0.5	long	0.596606148	0.162269869	>13µm
YFP:Kin-12F	mCh:RAB-A2a	0.5	long	0.563972756	0.183086182	>13µm
YFP:Kin-12F	mCh:RAB-A2a	1.5	long	0.571714901	0.181874104	>13µm
YFP:Kin-12F	mCh:RAB-A2a	2.5	long	0.618164757	0.20230416	>13µm
YFP:Kin-12F	mCh:RAB-A2a	3.5	long	0.708489358	0.240706297	>13µm
YFP:Kin-12F	mCh:RAB-A2a	4.5	long	0.803400292	0.289385342	>13µm
YFP:Kin-12F	mCh:RAB-A2a	5.5	long	1.102044006	0.475055997	>13µm
YFP:Kin-12F	mCh:RAB-A2a	6.5	long	1.532613971	0.581576511	>13µm
YFP:Kin-12F	mCh:RAB-A2a	7.5	long	1.543743437	0.287856818	>13µm
YFP:Kin-12F	mCh:RAB-A2a	8.5	long	2.54966151	0.07040542	>13µm
YFP:Kin-12F	mCh:RAB-A2a	9.5	long	2.369281204	0.35272721	>13µm
YFP:Kin12F-tail	Ratio	-4.5	short	0.942304061	0.172672139	<9µm
YFP:Kin12F-tail	Ratio	-3.5	short	1.027157501	0.130111103	<9µm
YFP:Kin12F-tail	Ratio	-2.5	short	1.009839039	0.048462742	<9µm
YFP:Kin12F-tail	Ratio	-1.5	short	1.107430017	0.053405278	<9µm
YFP:Kin12F-tail	Ratio	-0.5	short	1.076106702	0.037374153	<9µm
YFP:Kin12F-tail	Ratio	0.5	short	1.026730964	0.113639864	<9µm
YFP:Kin12F-tail	Ratio	1.5	short	0.993161369	0.142253876	<9µm
YFP:Kin12F-tail	Ratio	2.5	short	1.030833929	0.095271713	<9µm
YFP:Kin12F-tail	Ratio	3.5	short	0.923322077	0.030587253	<9µm
YFP:Kin12F-tail	Ratio	4.5	short	0.915701004	0.130976919	<9µm
YFP:Kin12F-tail	Ratio	-6.5	medium	0.727834003	0.26436067	9-13µm
YFP:Kin12F-tail	Ratio	-5.5	medium	0.81689016	0.207192597	9-13µm
YFP:Kin12F-tail	Ratio	-4.5	medium	0.939294919	0.118058008	9-13µm
YFP:Kin12F-tail	Ratio	-3.5	medium	1.083166085	0.165680087	9-13µm
YFP:Kin12F-tail	Ratio	-2.5	medium	1.144737967	0.165462938	9-13µm
YFP:Kin12F-tail	Ratio	-1.5	medium	1.173050326	0.163909908	9-13µm
YFP:Kin12F-tail	Ratio	-0.5	medium	1.159196194	0.159535836	9-13µm
YFP:Kin12F-tail	Ratio	0.5	medium	1.146001735	0.180400071	9-13µm
YFP:Kin12F-tail	Ratio	1.5	medium	1.116448966	0.114940893	9-13µm
YFP:Kin12F-tail	Ratio	2.5	medium	1.156883782	0.126406483	9-13µm
YFP:Kin12F-tail	Ratio	3.5	medium	1.091137084	0.107507072	9-13µm
YFP:Kin12F-tail	Ratio	4.5	medium	0.979972294	0.128090433	9-13µm
YFP:Kin12F-tail	Ratio	5.5	medium	0.881189236	0.200122992	9-13µm
YFP:Kin12F-tail	Ratio	6.5	medium	0.709034586	0.198785325	9-13µm
YFP:Kin12F-tail	Ratio	-9.5	long	1.039375564	0.083042546	>13µm
YFP:Kin12F-tail	Ratio	-8.5	long	0.836370065	0.243604809	>13µm
YFP:Kin12F-tail	Ratio	-7.5	long	0.682878041	0.240203617	>13µm
YFP:Kin12F-tail	Ratio	-6.5	long	0.817067872	0.159469877	>13µm
YFP:Kin12F-tail	Ratio	-5.5	long	0.958833846	0.159864875	>13µm
YFP:Kin12F-tail	Ratio	-4.5	long	1.090439207	0.124677066	>13µm
YFP:Kin12F-tail	Ratio	-3.5	long	1.167664279	0.133145836	>13µm
YFP:Kin12F-tail	Ratio	-2.5	long	1.231429112	0.138880217	>13µm
YFP:Kin12F-tail	Ratio	-1.5	long	1.203610144	0.190319338	>13µm
YFP:Kin12F-tail	Ratio	-0.5	long	1.199480656	0.181948598	>13µm
YFP:Kin12F-tail	Ratio	0.5	long	1.204651223	0.191995929	>13µm
YFP:Kin12F-tail	Ratio	1.5	long	1.241687837	0.309660181	>13µm
YFP:Kin12F-tail	Ratio	2.5	long	1.130659871	0.188551837	>13µm
YFP:Kin12F-tail	Ratio	3.5	long	1.108778927	0.119631495	>13µm
YFP:Kin12F-tail	Ratio	4.5	long	1.068446472	0.113405812	>13µm
YFP:Kin12F-tail	Ratio	5.5	long	0.970183211	0.118817949	>13µm
YFP:Kin12F-tail	Ratio	6.5	long	0.8398508	0.175305884	>13µm
YFP:Kin12F-tail	Ratio	7.5	long	0.733197923	0.258597322	>13µm
YFP:Kin12F-tail	Ratio	8.5	long	0.843454131	0.295715746	>13µm
YFP:Kin12F-tail	Ratio	9.5	long	0.924709791	0.110154677	>13µm
YFP:Kin12F-tail	YFP:Kin-12F	-4.5	short	0.715708895	0.172672139	<9µm
YFP:Kin12F-tail	YFP:Kin-12F	-3.5	short	0.95132549	0.130111103	<9µm
YFP:Kin12F-tail	YFP:Kin-12F	-2.5	short	1.118575083	0.116844442	<9µm
YFP:Kin12F-tail	YFP:Kin-12F	-1.5	short	1.09360769	0.019940823	<9µm
YFP:Kin12F-tail	YFP:Kin-12F	-0.5	short	1.059066429	0.051855948	<9µm
YFP:Kin12F-tail	YFP:Kin-12F	0.5	short	1.053316055	0.102143617	<9µm
YFP:Kin12F-tail	YFP:Kin-12F	1.5	short	1.057274469	0.168406565	<9µm
YFP:Kin12F-tail	YFP:Kin-12F	2.5	short	1.069478602	0.132399972	<9µm
YFP:Kin12F-tail	YFP:Kin-12F	3.5	short	1.000594607	0.030587253	<9µm
YFP:Kin12F-tail	YFP:Kin-12F	4.5	short	0.783693221	0.130976919	<9µm
YFP:Kin12F-tail	YFP:Kin-12F	-6.5	medium	0.696492994	0.332888643	9-13µm
YFP:Kin12F-tail	YFP:Kin-12F	-5.5	medium	0.788540473	0.239147932	9-13µm
YFP:Kin12F-tail	YFP:Kin-12F	-4.5	medium	0.972416147	0.155118075	9-13µm
YFP:Kin12F-tail	YFP:Kin-12F	-3.5	medium	1.055421617	0.094471523	9-13µm
YFP:Kin12F-tail	YFP:Kin-12F	-2.5	medium	1.096114046	0.100477133	9-13µm
YFP:Kin12F-tail	YFP:Kin-12F	-1.5	medium	1.097746145	0.119459905	9-13µm
YFP:Kin12F-tail	YFP:Kin-12F	-0.5	medium	1.110431192	0.126631184	9-13µm
YFP:Kin12F-tail	YFP:Kin-12F	0.5	medium	1.096756279	0.147819733	9-13µm
YFP:Kin12F-tail	YFP:Kin-12F	1.5	medium	1.089158205	0.162087488	9-13µm
YFP:Kin12F-tail	YFP:Kin-12F	2.5	medium	1.115592492	0.128396559	9-13µm
YFP:Kin12F-tail	YFP:Kin-12F	3.5	medium	1.058220492	0.10905454	9-13µm
YFP:Kin12F-tail	YFP:Kin-12F	4.5	medium	0.990857261	0.130262803	9-13µm
YFP:Kin12F-tail	YFP:Kin-12F	5.5	medium	0.854801279	0.19294966	9-13µm
YFP:Kin12F-tail	YFP:Kin-12F	6.5	medium	0.723852557	0.2177888	9-13µm
YFP:Kin12F-tail	YFP:Kin-12F	-9.5	long	1.535473333	0.940534451	>13µm
YFP:Kin12F-tail	YFP:Kin-12F	-8.5	long	0.835700686	0.438801685	>13µm
YFP:Kin12F-tail	YFP:Kin-12F	-7.5	long	0.763349378	0.262583057	>13µm
YFP:Kin12F-tail	YFP:Kin-12F	-6.5	long	0.898449956	0.16829687	>13µm
YFP:Kin12F-tail	YFP:Kin-12F	-5.5	long	0.986545214	0.108427573	>13µm
YFP:Kin12F-tail	YFP:Kin-12F	-4.5	long	1.022308155	0.105386792	>13µm
YFP:Kin12F-tail	YFP:Kin-12F	-3.5	long	1.056252228	0.107905472	>13µm
YFP:Kin12F-tail	YFP:Kin-12F	-2.5	long	1.085157716	0.117653968	>13µm
YFP:Kin12F-tail	YFP:Kin-12F	-1.5	long	1.116626747	0.142715151	>13µm
YFP:Kin12F-tail	YFP:Kin-12F	-0.5	long	1.132652116	0.122778883	>13µm
YFP:Kin12F-tail	YFP:Kin-12F	0.5	long	1.091495056	0.14411799	>13µm
YFP:Kin12F-tail	YFP:Kin-12F	1.5	long	1.079085925	0.141791079	>13µm
YFP:Kin12F-tail	YFP:Kin-12F	2.5	long	1.059431147	0.135548345	>13µm
YFP:Kin12F-tail	YFP:Kin-12F	3.5	long	1.023898311	0.143118654	>13µm
YFP:Kin12F-tail	YFP:Kin-12F	4.5	long	0.991943785	0.147794253	>13µm
YFP:Kin12F-tail	YFP:Kin-12F	5.5	long	0.991315937	0.114860853	>13µm
YFP:Kin12F-tail	YFP:Kin-12F	6.5	long	0.911882861	0.111296395	>13µm
YFP:Kin12F-tail	YFP:Kin-12F	7.5	long	0.745407654	0.174224599	>13µm
YFP:Kin12F-tail	YFP:Kin-12F	8.5	long	0.855471817	0.30934406	>13µm
YFP:Kin12F-tail	YFP:Kin-12F	9.5	long	1.325269634	0.348261523	>13µm
YFP:Kin12F-tail	mCh:RAB-A2a	-4.5	short	0.778243175	0.197471121	<9µm
YFP:Kin12F-tail	mCh:RAB-A2a	-3.5	short	0.933716038	0.188233291	<9µm
YFP:Kin12F-tail	mCh:RAB-A2a	-2.5	short	1.111757749	0.153531773	<9µm
YFP:Kin12F-tail	mCh:RAB-A2a	-1.5	short	1.000679797	0.135957747	<9µm
YFP:Kin12F-tail	mCh:RAB-A2a	-0.5	short	0.995803722	0.146745068	<9µm
YFP:Kin12F-tail	mCh:RAB-A2a	0.5	short	1.028541624	0.071081108	<9µm
YFP:Kin12F-tail	mCh:RAB-A2a	1.5	short	1.061296136	0.125170277	<9µm
YFP:Kin12F-tail	mCh:RAB-A2a	2.5	short	1.038432817	0.126700117	<9µm
YFP:Kin12F-tail	mCh:RAB-A2a	3.5	short	1.093821288	0.123203573	<9µm
YFP:Kin12F-tail	mCh:RAB-A2a	4.5	short	0.873092169	0.11149791	<9µm
YFP:Kin12F-tail	mCh:RAB-A2a	-6.5	medium	1.025394478	0.460849265	9-13µm
YFP:Kin12F-tail	mCh:RAB-A2a	-5.5	medium	1.004115946	0.319794821	9-13µm
YFP:Kin12F-tail	mCh:RAB-A2a	-4.5	medium	1.049474482	0.204784787	9-13µm
YFP:Kin12F-tail	mCh:RAB-A2a	-3.5	medium	0.997336836	0.18089441	9-13µm
YFP:Kin12F-tail	mCh:RAB-A2a	-2.5	medium	0.97710284	0.166839339	9-13µm
YFP:Kin12F-tail	mCh:RAB-A2a	-1.5	medium	0.954335401	0.171938933	9-13µm
YFP:Kin12F-tail	mCh:RAB-A2a	-0.5	medium	0.980672332	0.197883988	9-13µm
YFP:Kin12F-tail	mCh:RAB-A2a	0.5	medium	0.981015514	0.209230774	9-13µm
YFP:Kin12F-tail	mCh:RAB-A2a	1.5	medium	0.986553006	0.186703027	9-13µm
YFP:Kin12F-tail	mCh:RAB-A2a	2.5	medium	0.973104437	0.135514434	9-13µm
YFP:Kin12F-tail	mCh:RAB-A2a	3.5	medium	0.974179449	0.098953366	9-13µm
YFP:Kin12F-tail	mCh:RAB-A2a	4.5	medium	1.028262302	0.192592097	9-13µm
YFP:Kin12F-tail	mCh:RAB-A2a	5.5	medium	1.031536475	0.357244704	9-13µm
YFP:Kin12F-tail	mCh:RAB-A2a	6.5	medium	0.737036586	0.445844036	9-13µm
YFP:Kin12F-tail	mCh:RAB-A2a	-9.5	long	1.518299009	1.026210258	>13µm
YFP:Kin12F-tail	mCh:RAB-A2a	-8.5	long	0.974097037	0.304974226	>13µm
YFP:Kin12F-tail	mCh:RAB-A2a	-7.5	long	1.140490309	0.222793443	>13µm
YFP:Kin12F-tail	mCh:RAB-A2a	-6.5	long	1.122960913	0.244946806	>13µm
YFP:Kin12F-tail	mCh:RAB-A2a	-5.5	long	1.057716627	0.230191563	>13µm
YFP:Kin12F-tail	mCh:RAB-A2a	-4.5	long	0.949648499	0.15708724	>13µm
YFP:Kin12F-tail	mCh:RAB-A2a	-3.5	long	0.91508336	0.141135276	>13µm
YFP:Kin12F-tail	mCh:RAB-A2a	-2.5	long	0.888634812	0.118297065	>13µm
YFP:Kin12F-tail	mCh:RAB-A2a	-1.5	long	0.94230576	0.151974677	>13µm
YFP:Kin12F-tail	mCh:RAB-A2a	-0.5	long	0.956979055	0.133226707	>13µm
YFP:Kin12F-tail	mCh:RAB-A2a	0.5	long	0.912887432	0.09960539	>13µm
YFP:Kin12F-tail	mCh:RAB-A2a	1.5	long	0.889995239	0.120708076	>13µm
YFP:Kin12F-tail	mCh:RAB-A2a	2.5	long	0.946259772	0.105844971	>13µm
YFP:Kin12F-tail	mCh:RAB-A2a	3.5	long	0.925065175	0.107072935	>13µm
YFP:Kin12F-tail	mCh:RAB-A2a	4.5	long	0.940152438	0.178925014	>13µm
YFP:Kin12F-tail	mCh:RAB-A2a	5.5	long	1.036765446	0.173671478	>13µm
YFP:Kin12F-tail	mCh:RAB-A2a	6.5	long	1.125167201	0.240629219	>13µm
YFP:Kin12F-tail	mCh:RAB-A2a	7.5	long	1.074123502	0.288511135	>13µm
YFP:Kin12F-tail	mCh:RAB-A2a	8.5	long	1.039694411	0.198801788	>13µm
YFP:Kin12F-tail	mCh:RAB-A2a	9.5	long	1.420822625	0.207363724	>13µm
