# Supplementary material for: A Rab/Kinesin-12/kinase module couples vesicle delivery and phragmoplast dynamics during plant cell cytokinesis
Source: EMBO J. 2026 May 15;45(13):4694–732. doi: 10.1038/s44318-026-00804-1 (PMC13323771; doi:10.1038/s44318-026-00804-1)
Supplement: Supplementary file 6 — Source data Fig. 2 [file 44318_2026_804_MOESM6_ESM.zip]

Archive with 28 entries (22 files):
- Fig 2/
- __MACOSX/._Fig 2
- Fig 2/Fig 2H/
- __MACOSX/Fig 2/._Fig 2H
- Fig 2/Fig 2R/
- __MACOSX/Fig 2/._Fig 2R
- Fig 2/Fig 2K/
- __MACOSX/Fig 2/._Fig 2K
- Fig 2/Fig 2B/
- __MACOSX/Fig 2/._Fig 2B
- Fig 2/Fig 2Q/
- __MACOSX/Fig 2/._Fig 2Q
- Fig 2/Fig 2H/12ab and 12ab pGL2-12f defect quantification.xlsx
- __MACOSX/Fig 2/Fig 2H/._12ab and 12ab pGL2-12f defect quantification.xlsx
- Fig 2/Fig 2R/Sourcedata_2R.csv
- __MACOSX/Fig 2/Fig 2R/._Sourcedata_2R.csv
- Fig 2/Fig 2K/Sourcedata_2K.csv
- __MACOSX/Fig 2/Fig 2K/._Sourcedata_2K.csv
- Fig 2/Fig 2B/RAW IMAGE Col-0 sd2 5 days.czi
- __MACOSX/Fig 2/Fig 2B/._RAW IMAGE Col-0 sd2 5 days.czi
- Fig 2/Fig 2B/RAW IMAGE 12ab sd1 5 days.czi
- __MACOSX/Fig 2/Fig 2B/._RAW IMAGE 12ab sd1 5 days.czi
- Fig 2/Fig 2B/RAW IMAGE 3 12ab pGL2-12f sd4 5 days zoom 2.5.czi
- __MACOSX/Fig 2/Fig 2B/._RAW IMAGE 3 12ab pGL2-12f sd4 5 days zoom 2.5.czi
- Fig 2/Fig 2B/RAW IMAGE 3 12ab pGL2-12f sd4 5 days.czi
- __MACOSX/Fig 2/Fig 2B/._RAW IMAGE 3 12ab pGL2-12f sd4 5 days.czi
- Fig 2/Fig 2Q/Sourcedata_2Q.csv
- __MACOSX/Fig 2/Fig 2Q/._Sourcedata_2Q.csv
