# Supplementary material for: A Rab/Kinesin-12/kinase module couples vesicle delivery and phragmoplast dynamics during plant cell cytokinesis
Source: EMBO J. 2026 May 15;45(13):4694–732. doi: 10.1038/s44318-026-00804-1 (PMC13323771; doi:10.1038/s44318-026-00804-1)
Supplement: Supplementary file 6 — Source data Fig. 2 [file 44318_2026_804_MOESM6_ESM.zip › Fig 2/Fig 2H/12ab and 12ab pGL2-12f defect quantification.xlsx]

## Sheet: 12ab
Seedling	File 1	File 2	File 3	File 4
12ab sd1	1 nucleus: 11	1 nucleus: 15	1 nucleus: 15	1 nucleus: 11		52
12ab sd2	1 nucleus: 10	1 nucleus: 16	1 nucleus: 10	1 nucleus: 16		52
12ab sd3	1 nucleus: 9	1 nucleus: 17	1 nucleus: 13	1 nucleus: 12		51
12ab sd4	1 nucleus: 17	1 nucleus: 14	1 nucleus: 22			53
12ab sd5	1 nucleus: 8	1 nucleus: 7	1 nucleus: 17	1 nucleus: 11		43
12ab sd6	1 nucleus: 12	1 nucleus: 15	1 nucleus: 15			42
12ab sd7	1 nucleus: 13	1 nucleus: 16	1 nucleus: 23			52
12ab sd8	1 nucleus: 17	1 nucleus: 20	1 nucleus: 19			56
12ab sd9	1 nucleus: 10	1 nucleus: 25	1 nucleus: 11			46
	2 nuclei: 2
		Total	Percentage
		449
	1 nucleus	447	99.5546
	2 nuclei	2	0.445434

## Sheet: pGL2
Seedling	AT (atrichoblast)	AT	T (trichoblast)	T	AT
4 12ab pGL2-12f sd3	1 nucleus: 11	1 nucleus: 8	1 nucleus: 11	1 nucleus: 4
	2 nuclei: 1	2 nuclei: 2	2 nuclei: 1	2 nuclei: 1
	3 nuclei: 1	3 nuclei: 0	3 nuclei: 1	3 nuclei: 3
	Cells with blobs: 8	Cells with blobs: 6	4 nuclei: 1	Cells with blobs: 8
	Cells with defects & blobs: 2	Cells with defects & blobs: 2	Cells with blobs: 9	Cells with defects & blobs: 4
			Cells with defects & blobs: 3
4 12ab pGL2-12f sd4	1 nucleus: 7	1 nucleus: 9	1 nucleus: 5	1 nucleus: 9
	2 nuclei: 3	3 nuclei: 1	2 nuclei: 2	2 nuclei: 1
	Cells with blobs: 5	Cells with blobs: 3	4 nuclei: 1	3 nuclei: 1
	Cells with defects & blobs: 1	Cells with defects & blobs: 0	Cells with blobs: 5	Cells with blobs: 5
			Cells with defects & blobs: 2	Cells with defects & blobs: 2
4 12ab pGL2-12f sd2	1 nucleus: 2	1 nucleus: 2	1 nucleus: 3	1 nucleus: 11	1 nucleus: 3
	3 nuclei: 2	2 nuclei: 1	2 nuclei: 1	2 nuclei: 1	3 nuclei: 2
	Cells with blobs: 2	3 nuclei: 1	3 nuclei: 1	3 nuclei: 1	Cells with blobs: 4
	Cells with defects & blobs: 2	Cells with blobs: 3	Cells with blobs: 4	Cells with blobs: 5	Cells with defects & blobs: 2
		Cells with defects & blobs: 2	Cells with defects & blobs: 2	Cells with defects & blobs: 1
4 12ab pGL2-12f sd7	1 nucleus: 6	1 nucleus: 7	1 nucleus: 4	1 nucleus: 8
(inc elongation zone region)	2 nuclei: 1	2 nuclei: 2	3 nuclei: 1	4 nuclei: 2
	Cells with blobs: 3	4 nuclei: 1	4 nuclei: 1	Cells with blobs: 4
	Cells with defects & blobs: 1	Cells with blobs: 5	Cells with blobs: 4	Cells with defects & blobs: 2
		Cells with defects & blobs: 2	Cells with defects & blobs: 2
5 12ab pGL2-12f sd1	1 nucleus: 6	1 nucleus: 10	1 nucleus: 10
	3 nuclei: 2	2 nuclei: 1	2 nuclei: 1
	Cells with blobs: 6	Cells with blobs: 8	3 nuclei: 2
	Cells with defects & blobs: 2	Cells with defects & blobs: 1	Cells with blobs: 8
			Cells with defects & blobs: 3
5 12ab pGL2-12f sd3	1 nucleus: 2	1 nucleus: 5	1 nucleus: 3	1 nucleus: 1
	2 nuclei: 4	2 nuclei: 3	2 nuclei: 5	2 nuclei: 6
	Cells with blobs: 5	3 nuclei: 1	Cells with blobs: 7	Cells with blobs: 7
	Cells with defects & blobs: 4	Cells with blobs: 4	Cells with defects & blobs: 5	Cells with defects & blobs: 6
		Cells with defects & blobs: 4
4 12ab pGL2-12f sd5	1 nucleus: 9		1 nucleus: 9	1 nucleus: 7
	Cells with blobs: 0		2 nuclei: 5	2 nuclei: 2
	Cells with defects & blobs: 0		3 nuclei: 1	4 nuclei: 1
			Cells with blobs: 4	Cells with blobs: 3
			Cells with defects & blobs: 2	Cells with defects & blobs: 2
4 12ab pGL2-12f sd7	1 nucleus: 8	1 nucleus: 6	1 nucleus: 8
	2 nuclei: 1	2 nuclei: 1	2 nuclei: 2
	3 nuclei: 1	5 nuclei: 1	3 nuclei: 1
	Cells with blobs: 3	Cells with blobs: 4	4 nuclei: 1
	Cells with defects & blobs: 2	Cells with defects & blobs: 2	Cells with blobs: 4
			Cells with defects & blobs: 3
4 12ab pGL2-12f sd6	1 nucleus: 2		1 nucleus: 1
	2 nuclei: 2		2 nuclei: 3
	3 nuclei: 1		3 nuclei: 1
	Cells with blobs: 2		Cells with blobs: 3
	Cells with defects & blobs: 2		Cells with defects & blobs: 4
	AT	AT	T	T	AT
Total	72	71	86	59	5
1	53	56	54	40	3
2	12	10	20	11
3	7	3	8	5	2
4		1	4	3
5		1
Blobs	34	36	47	32	4
Defects & blobs	16	13	26	17	2
			Percentage				Percentage
	AT total cells:	148			T total cells:	145
	AT 1 nucleus:	112	75.6757		T 1 nucleus:	94	64.8276
	AT 2 nucleus:	22	14.8649		T 2 nucleus:	31	21.3793
	AT 3 nucleus:	12	8.10811		T 3 nucleus:	13	8.96552
	AT 4 nucleus:	1	0.675676		T 4 nucleus:	7	4.82759
	AT 5 nucleus:	1	0.675676		T 5 nucleus:
	AT cells with blobs:	74	50		T cells with blobs:	79	54.4828
			Percentage
	Total Cells	293
	1 nucleus	206	70.3072
	2 nuclei	53	18.0887	29.6928
	3 nuclei	25	8.53242
	4 nuclei	8	2.73038
	5 nuclei	1	0.341297
	Cells with blobs	153	52.2184
	Cells with defects & blobs	74	85.0575
			87
