# Supplementary material for: A Rab/Kinesin-12/kinase module couples vesicle delivery and phragmoplast dynamics during plant cell cytokinesis
Source: EMBO J. 2026 May 15;45(13):4694–732. doi: 10.1038/s44318-026-00804-1 (PMC13323771; doi:10.1038/s44318-026-00804-1)
Supplement: Supplementary file 6 — Source data Fig. 2 [file 44318_2026_804_MOESM6_ESM.zip › Fig 2/Fig 2R/Sourcedata_2R.csv]

genotype	treatment	time (min)	Area (square um)	mean Feret diameter (um)	expansion rate
A2aQL	DEX	25	205.74	16.44	0.2916
A2aQL	DEX	20	127.301	13.258	0.302
A2aQL	DEX	35	285.809	19.151	0.319885714
A2aQL	DEX	15	75.09	11.27	0.327333333
A2aQL	DEX	30	231.338	17.236	0.329
A2aQL	DEX	35	176.498	17.53	0.332485714
A2aQL	DEX	25	182.81	15.38	0.3396
A2aQL	DEX	20	157.45	14.98	0.358
A2aQL	DEX	15	156.45	14.32	0.362666667
A2aQL	DEX	15	146.203	14.879	0.3732
A2aQL	DMSO	20	180.231	16.057	0.37565
A2aQL	DMSO	20	217.536	16.794	0.38135
A2aQL	DMSO	20	210.06	17.24	0.3845
A2aQL	DEX	15	189	15.64	0.388666667
A2aQL	DEX	15	127.388	14.694	0.390333333
A2aQL	DEX	15	136.047	14.762	0.404666667
A2aQL	DEX	20	168.664	16.205	0.40515
A2aQL	DMSO	20	223.612	17.088	0.41245
A2aQL	DMSO	20	227.99	17.37	0.4175
A2aQL	DEX	25	143.837	15.91	0.41836
A2aQL	DMSO	20	242.44	18.43	0.444
A2aQL	DEX	25	255.557	18.856	0.44784
A2aQL	DEX	20	164.13	14.45	0.464
A2aQL	DMSO	20	221.507	16.941	0.46405
A2aQL	DMSO	20	130.68	15.11	0.4705
A2aQL	DMSO	20	257.31	18.3	0.484
A2aQL	DMSO	10	121.941	14.351	0.4923
A2aQL	DEX	15	165.52	14.85	0.495333333
A2aQL	DMSO	25	283.64	20.02	0.5144
A2aQL	DMSO	20	231.208	17.383	0.5524
A2aQL	DEX	20	176.1	16.57	0.5565
A2aQL	DMSO	25	268.42	21.88	0.5572
A2aQL	DMSO	25	329.49	23.95	0.5604
A2aQL	DEX	20	150.89	18.28	0.576
A2aQL	DMSO	25	277.03	22.81	0.5784
A2aQL	DMSO	20	271.008	20.182	0.5819
A2aQL	DMSO	15	141.016	15.026	0.589266667
A2aQL	DMSO	15	193.273	15.763	0.599133333
A2aQL	DEX	10	113.629	13.258	0.604
A2aQL	DMSO	15	153.777	15.615	0.628533333
A2aQL	DMSO	30	295.314	27.189	0.636233333
A2aQL	DEX	25	182.835	22.493	0.64044
A2aQL	DMSO	20	306.21	21.61	0.656
A2aQL	DMSO	15	170.4	16.73	0.691333333
A2aQL	DMSO	10	104.883	15.78	0.7088
A2aSN	DEX	25	91.97	11.49	0.1296
A2aSN	DEX	25	68.45	9.944	0.1432
A2aSN	DEX	35	88.998	13.995	0.155742857
A2aSN	DEX	25	58.465	9.811	0.15908
A2aSN	DEX	30	131.52	12.993	0.1635
A2aSN	DEX	25	121.7	12.96	0.1824
A2aSN	DEX	20	116.06	12.374	0.1915
A2aSN	DEX	35	134.719	14.054	0.200771429
A2aSN	DEX	30	126.106	12.861	0.207733333
A2aSN	DEX	20	132.77	13.99	0.2205
A2aSN	DEX	45	271.302	19.887	0.223911111
A2aSN	DEX	25	80.578	11.402	0.22804
A2aSN	DEX	20	127.431	13.111	0.25045
A2aSN	DEX	20	103.8	11.64	0.2505
A2aSN	DEX	35	229.32	17.53	0.256857143
A2aSN	DEX	30	188.2	16.94	0.260333333
A2aSN	DEX	15	89.78	11.93	0.274666667
A2aSN	DEX	15	109.85	12.82	0.275333333
A2aSN	DEX	25	123.742	13.7	0.28284
A2aSN	DEX	20	105.56	12.67	0.2875
A2aSN	DEX	25	126.13	14.73	0.3004
A2aSN	DMSO	20	168.45	15.03	0.302
A2aSN	DMSO	40	295.726	20.771	0.305675
A2aSN	DEX	30	225.528	19.31	0.316633333
A2aSN	DEX	25	108.211	13.656	0.32352
A2aSN	DEX	50	264.02	25.63	0.324
A2aSN	DEX	30	174.914	15.91	0.329
A2aSN	DMSO	15	150.364	14.584	0.335866667
A2aSN	DEX	25	81	16.175	0.35
A2aSN	DEX	45	289.58	27.01	0.374444444
A2aSN	DMSO	25	163.06	17.38	0.3772
A2aSN	DEX	30	153.65	21.37	0.383333333
A2aSN	DMSO	20	148.975	14.452	0.3845
A2aSN	DMSO	25	221.507	16.941	0.38892
A2aSN	DEX	45	301.61	28.15	0.402888889
A2aSN	DMSO	25	276.52	19.593	0.4066
A2aSN	DMSO	20	161.192	15.777	0.411
A2aSN	DMSO	30	274.26	20.77	0.427333333
A2aSN	DMSO	20	170.29	15.17	0.4345
A2aSN	DMSO	30	254.462	21.081	0.459633333
A2aSN	DMSO	25	346.1	21.36	0.4656
A2aSN	DMSO	25	231.435	19.49	0.46672
A2aSN	DMSO	15	172.671	14.982	0.477333333
A2aSN	DEX	35	252.58	26.1	0.480571429
A2aSN	DMSO	15	195.557	16.043	0.503866667
A2aSN	DMSO	25	269.913	19.49	0.50912
A2aSN	DMSO	20	240.399	18.296	0.5104
A2aSN	DMSO	35	280.665	25.962	0.514485714
A2aSN	DMSO	15	150.78	13.85	0.530666667
A2aSN	DMSO	10	102.52	11.64	0.575
A2aSN	DMSO	25	251.48	24.9	0.6128
A2aSN	DMSO	20	244.81	24.21	0.658
A2aSN	DMSO	20	234.48	23.33	0.6585
A2aSN	DMSO	15	130.43	19.17	0.678666667
A2aSN	DMSO	20	286.24	26.89	0.8215
A2aWT	DEX	25	190.056	16.44	0.31288
A2aWT	DEX	20	253.972	18.12	0.3241
A2aWT	DEX	25	209.743	17.368	0.33408
A2aWT	DEX	25	220.677	17.368	0.35
A2aWT	DEX	20	122.45	13.656	0.37125
A2aWT	DMSO	20	283.964	19.004	0.39775
A2aWT	DEX	30	222.329	20.153	0.402166667
A2aWT	DEX	20	169.879	15.615	0.41245
A2aWT	DEX	25	230.991	17.825	0.41836
A2aWT	DMSO	20	253.712	18.414	0.41985
A2aWT	DMSO	30	329.624	20.771	0.4223
A2aWT	DEX	20	118.251	16.262	0.4227
A2aWT	DEX	20	170.031	15.468	0.44195
A2aWT	DMSO	15	139.237	15.026	0.451733333
A2aWT	DMSO	15	121.919	12.964	0.4518
A2aWT	DEX	20	170.834	16.057	0.45665
A2aWT	DEX	15	135.528	14.452	0.459666667
A2aWT	DEX	20	245.743	18.031	0.47065
A2aWT	DEX	20	226.477	18.267	0.4714
A2aWT	DEX	20	240.626	18.562	0.47145
A2aWT	DMSO	20	203.864	17.236	0.4788
A2aWT	DMSO	15	180.036	16.205	0.481266667
A2aWT	DMSO	25	214.063	18.856	0.50084
A2aWT	DMSO	15	174.871	16.057	0.510666667
A2aWT	DEX	15	131.52	15.12	0.513
A2aWT	DEX	10	109.115	12.08	0.5156
A2aWT	DEX	20	159.701	18.335	0.519
A2aWT	DEX	15	136.249	16.573	0.521533333
A2aWT	DMSO	20	306.902	21.066	0.52295
A2aWT	DMSO	25	205.122	18.856	0.52444
A2aWT	DMSO	25	273.526	20.035	0.52444
A2aWT	DEX	15	237.653	17.53	0.530333333
A2aWT	DMSO	15	235.505	17.53	0.540133333
A2aWT	DEX	10	148.438	14.584	0.5451
A2aWT	DEX	30	227.901	24.94	0.566166667
A2aWT	DEX	20	228.907	17.972	0.56715
A2aWT	DEX	10	117.709	13.553	0.5745
A2aWT	DEX	25	201.021	22.712	0.57848
A2aWT	DEX	10	73.525	11.343	0.6187
A2aWT	DMSO	10	117.796	14.235	0.628
A2aWT	DMSO	25	237.458	24.063	0.64432
A2aWT	DMSO	20	176.715	22.735	0.6727
A2aWT	DEX	25	212.371	24.284	0.6944
A2aWT	DMSO	25	290.279	26.879	0.70984
A2aWT	DEX	20	161.199	23.276	0.78815
A2aWT	DEX	15	157.032	21.213	0.903533333
A2aNI	DEX	189.76	15.76	0.265	0.052562162
A2aNI	DEX	118.97	12.67	0.096857143	0.092742857
A2aNI	DEX	189.32	16.5	0.1475	0.1047
A2aNI	DEX	155.3	14.14	0.019666667	0.111771429
A2aNI	DEX	122.83	13.26	0.0735	0.127028571
A2aNI	DEX	221.51	16.94	0.184	0.1303
A2aNI	DEX	109.27	11.93	0.0955	0.132307692
A2aNI	DEX	97.74	12.08	0.1532	0.141428571
A2aNI	DEX	114.56	12.23	0.142666667	0.152785714
A2aNI	DEX	101.04	11.49	0.226	0.189046154
A2aNI	DEX	200.91	16.2	0.2205	0.190338462
A2aNI	DEX	125.5	13.41	0.177333333	0.192342857
A2aNI	DEX	133.51	13.55	0.2296	0.2044
A2aNI	DEX	137.85	13.85	0.1828	0.2064
A2aNI	DEX	124.81	13.99	0.314	0.216926829
A2aNI	DEX	71.44	12.37	0.221	0.2238
A2aNI	DEX	155.99	15.32	0.2064	0.23
A2aNI	DEX	155.21	14.73	0.218	0.234971429
A2aNI	DEX	109.94	15.04	0.2184	0.235085714
A2aNI	DEX	147.48	13.85	0.218	0.235771429
A2aNI	DEX	148.42	15.47	0.324	0.2592
A2aNI	DEX	107.47	12.23	0.275333333	0.2654
A2aNI	DEX	173.61	15.62	0.275333333	0.2772
A2aNI	DEX	231.16	17.68	0.2772	0.288114286
A2aNI	DEX	104.9	13.85	0.295	0.295
A2aNI	DEX	205.47	19.74	0.324	0.303714286
A2aNI	DEX	207.86	16.79	0.3605	0.308
A2aNI	DEX	213.63	18.27	0.4125	0.33055
A2aNI	DEX	291.36	27.17	0.302666667	0.341485714
A2aNI	DEX	179.71	23.57	0.3152	0.343257143
A2aNI	DEX	141.32	13.55	0.324	0.3476
A2aNI	DEX	217.38	22.6	0.468666667	0.463714286
A2aNI	DEX	142.45	17.09	0.4715	0.49565
A2aNI	DEX	249.74	25.2	0.624	0.629357143
A2aNI	DMSO	244.29	20.47	0.559333333	0.312171429
A2aNI	DMSO	164.37	15.62	0.373333333	0.3684
A2aNI	DMSO	206.32	16.35	0.442	0.379630769
A2aNI	DMSO	256.49	22.83	0.5005	0.3836
A2aNI	DMSO	195.14	15.91	0.42	0.414369231
A2aNI	DMSO	126.13	17.95	0.394	0.425542857
A2aNI	DMSO	167.12	14.88	0.516	0.458181818
A2aNI	DMSO	111.11	12.96	0.422	0.459938462
A2aNI	DMSO	174.91	15.91	0.481333333	0.485046154
A2aNI	DMSO	172.9	18.91	0.5625	0.528892308
A2aNI	DMSO	202.45	16.65	0.545	0.5305
A2aNI	DMSO	203.82	16.94	0.464	0.5377
A2aNI	DMSO	208.03	20.76	0.5416	0.5388
A2aNI	DMSO	136.24	13.7	0.604	0.543
A2aNI	DMSO	165.41	15.03	0.545	0.545
A2aNI	DMSO	189.45	17.83	0.56	0.5482
A2aNI	DMSO	195.88	21.16	0.5205	0.5634
A2aNI	DMSO	189.58	20.58	0.543	0.5744
A2aNI	DMSO	215.21	19.72	0.5365	0.5992
A2aNI	DMSO	175.91	21.45	0.616	0.6078
A2aNI	DMSO	186.29	21.24	0.598	0.6352
A2aNI	DMSO	262.59	21.8	0.6925	0.6726
A2aNI	DMSO	141.47	18.26	0.6405	0.6756
A2aNI	DMSO	188.2	19.66	0.703	0.6952
A2aNI	DMSO	149.26	19.04	0.758666667	0.746727273
