# Supplementary material for: A Rab/Kinesin-12/kinase module couples vesicle delivery and phragmoplast dynamics during plant cell cytokinesis
Source: EMBO J. 2026 May 15;45(13):4694–732. doi: 10.1038/s44318-026-00804-1 (PMC13323771; doi:10.1038/s44318-026-00804-1)
Supplement: Supplementary file 6 — Source data Fig. 2 [file 44318_2026_804_MOESM6_ESM.zip › Fig 2/Fig 2K/Sourcedata_2K.csv]

genotype	time (min)	Area (square um)	mean Feret diameter (um)	expansion rate	normalised expansion rate
kin12abf	25	56.725	8.883	0.10076	0.219395804
kin12abf	45	185.819	15.512	0.103111111	0.224515136
kin12abf	25	52.805	12.065	0.14696	0.319992133
kin12abf	25	91.793	10.872	0.15912	0.346469435
kin12abf	25	96.118	11.535	0.17504	0.381133798
kin12abf	55	305.456	21.081	0.175981818	0.383184522
kin12abf	40	181.126	15.38	0.179	0.389756341
kin12abf	20	110.708	11.932	0.1922	0.418498149
kin12abf	20	83.039	10.474	0.19225	0.41860702
kin12abf	15	100.829	11.535	0.194466667	0.423433611
kin12abf	35	204.821	17.236	0.227285714	0.494894125
kin12abf	30	222.839	17.103	0.2298	0.500368755
kin12abf	35	212.204	18.031	0.234857143	0.511380227
kin12abf	35	172.882	15.512	0.238657143	0.519654384
kin12abf	40	202.431	17.501	0.241975	0.526878718
kin12abf	20	142.348	13.523	0.2519	0.54848951
kin12abf	30	281.62	19.755	0.260766667	0.567795876
kin12abf	20	115.7	12.33	0.26515	0.577340189
kin12abf	20	117.844	12.861	0.2652	0.577449059
kin12abf	20	80.543	10.872	0.2718	0.591819963
kin12abf	25	148.044	13.921	0.27576	0.600442506
kin12abf	25	162.739	14.584	0.27576	0.600442506
kin12abf	30	59.959	13.142	0.278966667	0.607424733
kin12abf	25	144.88	14.186	0.28636	0.623523049
kin12abf	15	45	10.271	0.287	0.624916591
kin12abf	30	152.93	16.705	0.291666667	0.635077837
kin12abf	40	210.938	18.562	0.295	0.642335869
kin12abf	25	115.928	13.391	0.297	0.646690688
kin12abf	25	153.774	14.319	0.3076	0.669771232
kin12abf	35	245.462	18.562	0.322	0.701125932
kin12abf	30	156.762	16.175	0.327033333	0.71208556
kin12abf	30	214.243	22.83	0.343666667	0.748303142
kin12abf	15	116.913	12.33	0.353533333	0.769786918
kin12abf	15	110.356	12.33	0.3712	0.80825449
kin12abf	25	176.098	16.573	0.37124	0.808341586
kin12abf	20	139.641	13.391	0.37125	0.808363361
kin12abf	35	290.638	21.346	0.3788	0.824802804
kin12abf	30	264.745	20.02	0.3845	0.837214039
kin12abf	30	282.482	20.02	0.3845	0.837214039
kin12abf	35	288.81	21.346	0.393971429	0.85783722
kin12abf	20	187.208	15.777	0.4176	0.909286301
kin12abf	25	222.751	19.092	0.41896	0.912247579
kin12abf	30	231.118	22.352	0.422433333	0.919810448
kin12abf	20	116.333	16.175	0.44415	0.967096529
kin12abf	30	321.083	20.55	0.4552	0.991156907
kin12abf	20	200.62	17.368	0.4839	1.053648566
kin12abf	25	221.591	18.827	0.48792	1.062401753
kin12abf	25	242.755	19.755	0.51972	1.131643382
kin12abf	15	253.583	18.164	0.609866667	1.327929611
WT	20	145.490	14.290	0.288	0.626005296
WT	20	194.380	16.650	0.302	0.657577737
WT	15	140.995	13.995	0.344	0.748448303
WT	20	161.936	14.879	0.361	0.78593604
WT	20	170.400	15.026	0.376	0.817943963
WT	10	123.351	12.669	0.383	0.833947925
WT	25	274.480	20.624	0.395	0.85964136
WT	15	160.157	14.731	0.403	0.876625155
WT	20	215.843	16.794	0.405	0.88206868
WT	20	275.110	19.004	0.405	0.88217755
WT	10	126.910	13.700	0.427	0.930189435
WT	20	215.322	17.530	0.427	0.930189435
WT	20	174.610	16.205	0.427	0.930298305
WT	20	215.452	17.236	0.435	0.946302267
WT	15	161.570	15.030	0.442	0.962415099
WT	15	184.330	16.940	0.442	0.962415099
WT	15	197.006	16.057	0.452	0.983608553
WT	20	185.439	17.236	0.457	0.994423022
WT	15	192.405	16.941	0.471	1.026430945
WT	25	283.940	19.150	0.483	1.052124379
WT	10	112.175	11.932	0.486	1.058438867
WT	15	136.546	13.406	0.491	1.069253336
WT	20	327.345	22.097	0.508	1.106668493
WT	15	141.646	15.468	0.511	1.111930566
WT	15	275.110	19.004	0.521	1.133414342
WT	25	370.180	22.690	0.542	1.181027035
WT	20	225.261	17.678	0.560	1.218913964
WT	15	315.106	20.624	0.579	1.261736355
WT	20	202.605	19.004	0.582	1.267034719
WT	20	294.880	19.445	0.633	1.37928019
WT	20	341.234	22.686	0.700	1.523533585
