# Supplementary material for: A Rab/Kinesin-12/kinase module couples vesicle delivery and phragmoplast dynamics during plant cell cytokinesis
Source: EMBO J. 2026 May 15;45(13):4694–732. doi: 10.1038/s44318-026-00804-1 (PMC13323771; doi:10.1038/s44318-026-00804-1)
Supplement: Supplementary file 6 — Source data Fig. 2 [file 44318_2026_804_MOESM6_ESM.zip › Fig 2/Fig 2Q/Sourcedata_2Q.csv]

genotype	time (min)	Area (square um)	mean Feret diameter (um)	expansion rate	normalised expansion rate
kin12ab	20	141.32	13.55	0.206	0.363689194
kin12ab	20	157.01	14.58	0.324	0.572016014
kin12ab	15	110.59	11.93	0.314	0.554361199
kin12ab	15	109.03	11.79	0.304666667	0.537883372
kin12ab	15	120.31	12.37	0.324	0.572016014
kin12ab	20	170.03	15.47	0.339	0.598498237
kin12ab	25	157.12	14.44	0.33	0.582608904
kin12ab	25	221.7	18.41	0.3828	0.675826328
kin12ab	20	145.7	13.99	0.3605	0.63645609
kin12ab	25	202.52	16.5	0.3536	0.624274268
kin12ab	30	236.7	18.41	0.363333333	0.641458288
kin12ab	20	157.47	15.47	0.383	0.676179424
kin12ab	30	284.9	21.21	0.387666667	0.684418338
kin12ab	15	164.37	15.62	0.393333333	0.694422734
kin12ab	25	225.46	17.24	0.3772	0.665939632
kin12ab	20	196.88	16.35	0.405	0.715020018
kin12ab	35	322.66	21.8	0.370285714	0.653732588
kin12ab	20	169.36	15.91	0.405	0.715020018
kin12ab	15	182.55	15.32	0.402666667	0.710900561
kin12ab	15	177.6	15.03	0.402666667	0.710900561
kin12ab	30	219.84	20.18	0.402666667	0.710900561
kin12ab	30	322.87	21.07	0.398	0.702661647
kin12ab	20	168.71	14.88	0.4275	0.754743352
kin12ab	35	245.44	24.05	0.447142857	0.789422454
kin12ab	30	152.74	19.52	0.439666667	0.776223378
kin12ab	20	268.14	19.3	0.464	0.819183428
kin12ab	25	277.52	20.33	0.4772	0.842487784
kin12ab	20	274.48	19.45	0.4715	0.832424539
kin12ab	30	341.15	24.16	0.515666667	0.910399974
kin12ab	10	138.8	14.29	0.516	0.910988467
kin12ab	30	223.35	22.99	0.540333333	0.953948518
kin12ab	15	143.66	15.32	0.599333333	1.058111928
kin12f	20	155.21	14.73	0.361	0.637338831
kin12f	15	188.2	15.62	0.393	0.694422734
kin12f	25	245.38	17.83	0.283	0.499984368
kin12f	15	97.74	12.08	0.305	0.537883372
kin12f	20	208.33	16.5	0.346	0.610856608
kin12f	20	179.71	16.35	0.361	0.637338831
kin12f	10	101.04	11.49	0.324	0.572016014
kin12f	20	172.4	14.88	0.369	0.650579942
kin12f	20	235.03	17.83	0.413	0.728261129
kin12f	20	157.81	15.32	0.442	0.780342834
kin12f	20	183.77	16.2	0.435	0.767101723
kin12f	15	153.84	14.29	0.353	0.623803472
kin12f	20	199.48	17.24	0.369	0.650579942
kin12f	10	82.47	12.53	0.531	0.93747069
kin12f	20	171.4	18.31	0.54	0.953360024
kin12f	10	79.95	10.16	0.309	0.545533792
kin12f	20	229.15	17.83	0.391	0.689420536
kin12f	20	241.43	17.83	0.398	0.702661647
kin12f	15	164.93	16.2	0.451	0.796820662
kin12f	15	189.63	16.06	0.305	0.537883372
kin12f	15	193.14	15.91	0.373	0.659113103
kin12f	20	253.56	18.56	0.413	0.728261129
kin12f	20	238.59	18.56	0.479	0.84478291
kin12f	15	206.06	16.65	0.481	0.849785108
kin12f	20	159.22	20.36	0.547	0.964835654
kin12f	25	208.86	22.74	0.603	1.064938456
kin12f	15	118.1	12.52	0.363	0.641458288
kin12f	20	202.63	16.35	0.383	0.676179424
kin12f	10	117.54	12.52	0.471	0.831541799
kin12f	15	202.63	16.06	0.315	0.555538187
kin12f	25	205.27	21.36	0.578	1.019742129
kin12f	20	187.15	21.8	0.582	1.027510248
kin12f	15	119.08	13.7	0.314	0.554361199
kin12f	25	182.55	21.01	0.546	0.963246721
kin12f	20	166.28	20.58	0.587	1.036337656
kin12f	15	189.82	18.12	0.629	1.109899386
kin12f	25	308.73	25.88	0.723	1.276090047
WT	10	112.98	12.52	0.236	0.41665364
WT	15	155.69	14.29	0.353	0.623803472
WT	15	118.92	12.37	0.383	0.675590931
WT	15	146.88	14.44	0.393	0.694422734
WT	20	266.49	18.56	0.442	0.780342834
WT	10	95.2	12.58	0.477	0.842134688
WT	15	136.37	13.55	0.491	0.866262935
WT	15	227.84	18.41	0.52	0.918050393
WT	15	188.59	16.79	0.569	1.005147482
WT	15	300.52	20.92	0.648	1.144032029
WT	20	225.46	24.04	0.746	1.316166478
WT	15	218.12	20.92	0.786	1.387668479
WT	15	252.08	25.25	0.888	1.567747595
WT	25	214.84	17.83	0.418	0.73867747
WT	15	175.57	15.62	0.442	0.780342834
WT	15	200.91	16.35	0.442	0.780342834
WT	20	150.48	20.17	0.552	0.974545802
WT	20	158.23	20.33	0.582	1.027510248
WT	10	127.69	12.96	0.427	0.753860612
WT	20	268.14	19.3	0.479	0.845665651
WT	20	212.33	23.39	0.58	1.023979285
WT	15	232.66	18.12	0.599	1.058111928
WT	15	257.64	18.56	0.619	1.092244571
WT	15	228.04	18.91	0.622	1.098129509
WT	25	222.66	23.2	0.633	1.117902902
WT	20	193.16	23.39	0.647	1.141383806
WT	15	171.07	18.91	0.74	1.306456329
WT	15	127.3	13.26	0.423	0.746210192
WT	25	329.52	20.62	0.424	0.748564167
WT	20	317.41	20.48	0.523	0.923346838
WT	20	232.71	25.24	0.791	1.395613146
WT	15	231.95	22.66	0.843	1.487712432
WT	20	166.95	15.17	0.3535	0.624097719
WT	15	180.64	15.62	0.402666667	0.710900561
WT	15	123.35	12.67	0.442	0.780342834
WT	20	175.74	15.03	0.435	0.767984464
WT	10	142.49	14.29	0.442	0.780342834
WT	10	182.42	15.62	0.457	0.806825057
WT	20	207.86	16.94	0.4565	0.805942317
WT	15	170.55	14.88	0.491333333	0.867439923
WT	20	168.1	15.47	0.4935	0.871265133
WT	20	193.1	16.35	0.4935	0.871265133
WT	15	133.53	14.58	0.490666667	0.866262935
WT	20	265.71	19.45	0.5085	0.897747356
WT	15	143.4	14.73	0.55	0.971014839
WT	20	215.5	17.38	0.53	0.935705209
WT	15	153.49	14.88	0.589333333	1.040457113
WT	15	147.16	14.29	0.56	0.988669654
WT	15	172.18	15.17	0.559333333	0.987492667
WT	15	191.08	18.71	0.57	1.00632447
WT	15	222.44	18.12	0.628666667	1.109899386
WT	20	265.11	21.8	0.626	1.105191435
WT	20	180.77	19.67	0.6225	1.09901225
WT	10	98.24	11.64	0.663	1.170514252
WT	15	134.42	18.43	0.62	1.094598546
WT	15	220.99	21.47	0.626	1.105191435
WT	20	142.95	19.59	0.6775	1.196113734
WT	20	163.48	19.89	0.6925	1.222595957
WT	15	212.2	20.87	0.704	1.242898994
WT	25	261.76	25.35	0.7488	1.321992567
WT	20	243.32	24.75	0.7145	1.26143655
WT	15	132.03	19.62	0.728666667	1.286447539
WT	20	206.34	22.88	0.7465	1.317931959
WT	20	319.19	27.2	0.9105	1.607470929
