# Supplementary material for: A Rab/Kinesin-12/kinase module couples vesicle delivery and phragmoplast dynamics during plant cell cytokinesis
Source: EMBO J. 2026 May 15;45(13):4694–732. doi: 10.1038/s44318-026-00804-1 (PMC13323771; doi:10.1038/s44318-026-00804-1)
Supplement: Supplementary file 7 — Source data Fig. 3 [file 44318_2026_804_MOESM7_ESM.zip]

Archive with 14 entries (10 files):
- Fig 3/
- __MACOSX/._Fig 3
- Fig 3/Fig 3D/
- __MACOSX/Fig 3/._Fig 3D
- Fig 3/Fig 3P/
- __MACOSX/Fig 3/._Fig 3P
- Fig 3/Fig 3H/
- __MACOSX/Fig 3/._Fig 3H
- Fig 3/Fig 3D/Sourcedata_3D.csv
- __MACOSX/Fig 3/Fig 3D/._Sourcedata_3D.csv
- Fig 3/Fig 3P/Sourcedata_3P.csv
- __MACOSX/Fig 3/Fig 3P/._Sourcedata_3P.csv
- Fig 3/Fig 3H/Sourcedata_3H.csv
- __MACOSX/Fig 3/Fig 3H/._Sourcedata_3H.csv
