# Supplementary material for: A Rab/Kinesin-12/kinase module couples vesicle delivery and phragmoplast dynamics during plant cell cytokinesis
Source: EMBO J. 2026 May 15;45(13):4694–732. doi: 10.1038/s44318-026-00804-1 (PMC13323771; doi:10.1038/s44318-026-00804-1)
Supplement: Supplementary file 7 — Source data Fig. 3 [file 44318_2026_804_MOESM7_ESM.zip › Fig 3/Fig 3D/Sourcedata_3D.csv]

genotype	position relative to cell plate (um)	Mean normalised RAB-A2a intensity	SD normalised RAB-A2a intensity	n
WT	-5	0.422185884	0.180605305	44
WT	-4.75	0.398644516	0.159135265	44
WT	-4.5	0.392357979	0.142048905	44
WT	-4.25	0.374596202	0.145640042	44
WT	-4	0.391091784	0.157403369	44
WT	-3.75	0.385383923	0.147677951	44
WT	-3.5	0.401098896	0.153944118	44
WT	-3.25	0.415477605	0.155041121	44
WT	-3	0.428863738	0.147200173	44
WT	-2.75	0.442391868	0.152962059	44
WT	-2.5	0.454580899	0.149014542	44
WT	-2.25	0.470562086	0.145331619	44
WT	-2	0.512560859	0.141404314	44
WT	-1.75	0.562527835	0.130075674	44
WT	-1.5	0.642448303	0.16762134	44
WT	-1.25	0.784888934	0.194324575	44
WT	-1	1.05581036	0.298517462	44
WT	-0.75	1.620068266	0.403576303	44
WT	-0.5	2.672704539	0.543016737	44
WT	-0.25	4.218410529	0.715669256	44
WT	0	5.36508213	0.871367879	44
WT	0.25	4.693951657	0.866121305	44
WT	0.5	3.127574273	0.724487506	44
WT	0.75	1.815820296	0.504305161	44
WT	1	1.131185907	0.33075513	44
WT	1.25	0.825327934	0.21595718	44
WT	1.5	0.688155713	0.175063705	44
WT	1.75	0.609311351	0.148412465	44
WT	2	0.559677793	0.162509707	44
WT	2.25	0.533839357	0.172689509	44
WT	2.5	0.498829023	0.154363467	44
WT	2.75	0.477224983	0.169918158	44
WT	3	0.453649786	0.170132764	44
WT	3.25	0.412994118	0.132646552	44
WT	3.5	0.4050824	0.120073002	44
WT	3.75	0.367929049	0.143766788	44
WT	4	0.367867238	0.123417	44
WT	4.25	0.350341929	0.117331985	44
WT	4.5	0.396636277	0.139466505	44
WT	4.75	0.416036439	0.160395814	44
WT	5	0.456827341	0.190074336	44
12ab	-5	0.415600174	0.2043747	52
12ab	-4.75	0.432675438	0.214896196	52
12ab	-4.5	0.40726444	0.187594815	52
12ab	-4.25	0.388170581	0.159033836	52
12ab	-4	0.361452822	0.137625204	52
12ab	-3.75	0.351719644	0.129552453	52
12ab	-3.5	0.358586488	0.139951834	52
12ab	-3.25	0.369167469	0.153357031	52
12ab	-3	0.396786265	0.152578326	52
12ab	-2.75	0.437374259	0.139210785	52
12ab	-2.5	0.438007168	0.127363183	52
12ab	-2.25	0.491350507	0.114297409	52
12ab	-2	0.536592177	0.124850685	52
12ab	-1.75	0.606582389	0.123965323	52
12ab	-1.5	0.728748444	0.175492667	52
12ab	-1.25	0.898730204	0.241403839	52
12ab	-1	1.162386854	0.336590471	52
12ab	-0.75	1.689202842	0.481506354	52
12ab	-0.5	2.685475296	0.68300513	52
12ab	-0.25	4.196982645	0.768302375	52
12ab	0	5.055950755	0.825265472	52
12ab	0.25	4.457618488	0.802912295	52
12ab	0.5	2.86253586	0.668672064	52
12ab	0.75	1.794109542	0.500741873	52
12ab	1	1.231160569	0.380482148	52
12ab	1.25	0.949443473	0.284047166	52
12ab	1.5	0.764241848	0.219095988	52
12ab	1.75	0.645381328	0.175798808	52
12ab	2	0.588312137	0.174774065	52
12ab	2.25	0.555865656	0.171240987	52
12ab	2.5	0.504948261	0.167132468	52
12ab	2.75	0.478853715	0.205850081	52
12ab	3	0.436868986	0.196977995	52
12ab	3.25	0.422162847	0.206903424	52
12ab	3.5	0.396926524	0.18757771	52
12ab	3.75	0.391967963	0.20252439	52
12ab	4	0.402965439	0.226444663	52
12ab	4.25	0.407387035	0.222761673	52
12ab	4.5	0.423434645	0.229496826	52
12ab	4.75	0.43208663	0.196780942	52
12ab	5	0.444922194	0.188876155	52
12abf	-5	0.341530587	0.165285765	41
12abf	-4.75	0.363950068	0.155133649	41
12abf	-4.5	0.346389108	0.140240521	41
12abf	-4.25	0.394247565	0.190463859	41
12abf	-4	0.437383779	0.189773207	41
12abf	-3.75	0.441252041	0.198322558	41
12abf	-3.5	0.442015017	0.161861902	41
12abf	-3.25	0.439783643	0.160539262	41
12abf	-3	0.499862759	0.15909917	41
12abf	-2.75	0.552999165	0.188354024	41
12abf	-2.5	0.619006191	0.217536092	41
12abf	-2.25	0.682051663	0.19004437	41
12abf	-2	0.754161812	0.172522551	41
12abf	-1.75	0.799064193	0.189631471	41
12abf	-1.5	0.880784575	0.219949567	41
12abf	-1.25	0.982214266	0.241237038	41
12abf	-1	1.228111041	0.247937906	41
12abf	-0.75	1.673591611	0.309214564	41
12abf	-0.5	2.459370843	0.498155584	41
12abf	-0.25	3.458080568	0.741626911	41
12abf	0	4.011129273	0.872099564	41
12abf	0.25	3.556857965	0.728682618	41
12abf	0.5	2.762336914	0.625718097	41
12abf	0.75	2.028308332	0.545273265	41
12abf	1	1.44499802	0.407366755	41
12abf	1.25	1.110838962	0.3198067	41
12abf	1.5	0.921474267	0.253347031	41
12abf	1.75	0.782378466	0.220891603	41
12abf	2	0.715858441	0.204945394	41
12abf	2.25	0.688978582	0.214759476	41
12abf	2.5	0.64112474	0.22419081	41
12abf	2.75	0.598687565	0.208159337	41
12abf	3	0.567185627	0.194282196	41
12abf	3.25	0.520491155	0.182075999	41
12abf	3.5	0.477368023	0.177661674	41
12abf	3.75	0.44303694	0.194957275	41
12abf	4	0.415185715	0.163258968	41
12abf	4.25	0.402360827	0.160003677	41
12abf	4.5	0.384636223	0.158950754	41
12abf	4.75	0.373735098	0.176242655	41
12abf	5	0.357178369	0.188207159	41
