# Supplementary material for: A Rab/Kinesin-12/kinase module couples vesicle delivery and phragmoplast dynamics during plant cell cytokinesis
Source: EMBO J. 2026 May 15;45(13):4694–732. doi: 10.1038/s44318-026-00804-1 (PMC13323771; doi:10.1038/s44318-026-00804-1)
Supplement: Supplementary file 7 — Source data Fig. 3 [file 44318_2026_804_MOESM7_ESM.zip › Fig 3/Fig 3P/Sourcedata_3P.csv]

id	length	time	velocity	velocity_abs	data	motor
1	-4.761	143.0001	-0.033293683	0.033293683	240704-Kin12AsE-gliding-100x3s001	Kin12A_short
2	10.73870529	266.0001	0.040371057	0.040371057	240704-Kin12AsE-gliding-100x3s001	Kin12A_short
3	-8.99300529	233.0001	-0.038596573	0.038596573	240704-Kin12AsE-gliding-100x3s001	Kin12A_short
4	3.75590529	134.0001	0.028029123	0.028029123	240704-Kin12AsE-gliding-100x3s001	Kin12A_short
5	-9.62780529	206.0001	-0.046736896	0.046736896	240704-Kin12AsE-gliding-100x3s001	Kin12A_short
6	-6.61250529	158.0001	-0.041851273	0.041851273	240704-Kin12AsE-gliding-100x3s001	Kin12A_short
7	4.54940529	92.0001	0.049450004	0.049450004	240704-Kin12AsE-gliding-100x3s001	Kin12A_short
8	-6.348	141	-0.045021277	0.045021277	240704-Kin12AsE-gliding-100x3s001	Kin12A_short
9	-7.19439471	207.9999	-0.034588453	0.034588453	240704-Kin12AsE-gliding-100x3s001	Kin12A_short
10	-7.19439471	161.0001	-0.044685654	0.044685654	240704-Kin12AsE-gliding-100x3s001	Kin12A_short
11	6.29510529	147	0.042823846	0.042823846	240704-Kin12AsE-gliding-100x3s001	Kin12A_short
12	-6.24219471	129.9999	-0.048016919	0.048016919	240704-Kin12AsE-gliding-100x3s001	Kin12A_short
13	6.8241	76.5	0.089203922	0.089203922	240704-Kin12BsE-gliding-100x3s005	Kin12B_short
14	-5.63385	64.5	-0.087346512	0.087346512	240704-Kin12BsE-gliding-100x3s005	Kin12B_short
15	-11.82315	153	-0.07727549	0.07727549	240704-Kin12BsE-gliding-100x3s005	Kin12B_short
16	-5.7132	61.5	-0.092897561	0.092897561	240704-Kin12BsE-gliding-100x3s005	Kin12B_short
17	-4.4436	55.5	-0.080064865	0.080064865	240704-Kin12BsE-gliding-100x3s005	Kin12B_short
18	8.7285	96	0.090921875	0.090921875	240704-Kin12BsE-gliding-100x3s005	Kin12B_short
19	5.0784	96	0.0529	0.0529	240704-Kin12AsE-gliding-100x3s008	Kin12A_short
20	3.06819471	54.9999	0.05578546	0.05578546	240704-Kin12AsE-gliding-100x3s008	Kin12A_short
21	-3.06819471	87	-0.035266606	0.035266606	240704-Kin12AsE-gliding-100x3s008	Kin12A_short
22	4.2849	93	0.046074194	0.046074194	240704-Kin12AsE-gliding-100x3s008	Kin12A_short
23	3.6501	65.0001	0.056155298	0.056155298	240704-Kin12AsE-gliding-100x3s008	Kin12A_short
24	3.4914	69.9999	0.049877214	0.049877214	240704-Kin12AsE-gliding-100x3s008	Kin12A_short
25	2.96240529	60.9999	0.048564101	0.048564101	240704-Kin12AsE-gliding-100x3s008	Kin12A_short
26	-4.65519471	141.9999	-0.032783084	0.032783084	240704-Kin12AsE-gliding-100x3s008	Kin12A_short
27	-4.1262	90	-0.045846667	0.045846667	240704-Kin12AsE-gliding-100x3s008	Kin12A_short
28	-4.39068942	78	-0.05629089	0.05629089	240704-Kin12AsE-gliding-100x3s008	Kin12A_short
29	2.01020529	72	0.027919518	0.027919518	240704-Kin12AsE-gliding-100x3s009	Kin12A_short
30	6.24219471	209.0001	0.029866946	0.029866946	240704-Kin12AsE-gliding-100x3s009	Kin12A_short
31	3.9675	126	0.031488095	0.031488095	240704-Kin12AsE-gliding-100x3s009	Kin12A_short
32	-2.59209471	87.9999	-0.029455655	0.029455655	240704-Kin12AsE-gliding-100x3s009	Kin12A_short
33	-5.5545	213	-0.026077465	0.026077465	240704-Kin12AsE-gliding-100x3s009	Kin12A_short
34	5.97770529	222.9999	0.026805865	0.026805865	240704-Kin12AsE-gliding-100x3s009	Kin12A_short
35	-6.77120529	284.0001	-0.023842264	0.023842264	240704-Kin12AsE-gliding-100x3s009	Kin12A_short
36	-4.97259471	228	-0.021809626	0.021809626	240704-Kin12AsE-gliding-100x3s009	Kin12A_short
37	-5.44871058	264.9999	-0.02056118	0.02056118	240704-Kin12AsE-gliding-100x3s009	Kin12A_short
38	-8.14659471	326.0001	-0.024989547	0.024989547	240704-Kin12AsE-gliding-100x3s009	Kin12A_short
39	4.65519471	213.9999	0.021753256	0.021753256	240704-Kin12AsE-gliding-100x3s009	Kin12A_short
40	5.81898942	210	0.027709473	0.027709473	240704-Kin12AsE-gliding-100x3s009	Kin12A_short
41	4.23198942	159	0.026616286	0.026616286	240704-Kin12AsE-gliding-100x3s009	Kin12A_short
42	-3.06819471	102	-0.03008034	0.03008034	240704-Kin12AsE-gliding-100x3s009	Kin12A_short
43	-3.9675	171.9999	-0.023066874	0.023066874	240704-Kin12AsE-gliding-100x3s009	Kin12A_short
44	3.174	138	0.023	0.023	240704-Kin12AsE-gliding-100x3s009	Kin12A_short
45	-4.07328942	168.9999	-0.024102319	0.024102319	240704-Kin12AsE-gliding-100x3s009	Kin12A_short
46	-3.86171058	129	-0.029935741	0.029935741	240704-Kin12AsE-gliding-100x3s009	Kin12A_short
47	-2.75079471	105.9999	-0.025950918	0.025950918	240704-Kin12AsE-gliding-100x3s009	Kin12A_short
48	-4.81391058	189	-0.025470426	0.025470426	240704-Kin12AsE-gliding-100x3s009	Kin12A_short
49	-3.70301058	129	-0.028705508	0.028705508	240704-Kin12AsE-gliding-100x3s009	Kin12A_short
50	-1.587	48	-0.0330625	0.0330625	240704-Kin12AsE-gliding-100x3s009	Kin12A_short
51	-4.86678942	164.0001	-0.029675527	0.029675527	240704-Kin12AsE-gliding-100x3s009	Kin12A_short
52	-3.59720529	128.0001	-0.028103144	0.028103144	240704-Kin12AsE-gliding-100x3s009	Kin12A_short
53	4.81389471	153.9999	0.031259077	0.031259077	240704-Kin12AsE-gliding-100x3s009	Kin12A_short
54	-8.14659471	270.9999	-0.030061246	0.030061246	240704-Kin12AsE-gliding-100x3s009	Kin12A_short
55	-2.5392	81.9999	-0.030965891	0.030965891	240704-Kin12AsE-gliding-100x3s009	Kin12A_short
56	-1.69280529	71.0001	-0.023842294	0.023842294	240704-Kin12AsE-gliding-100x3s009	Kin12A_short
57	-6.8241	261.9999	-0.026046193	0.026046193	240704-Kin12AsE-gliding-100x3s009	Kin12A_short
58	-3.59718942	132	-0.027251435	0.027251435	240704-Kin12AsE-gliding-100x3s009	Kin12A_short
59	4.70810529	138	0.034116705	0.034116705	240704-Kin12AsE-gliding-100x3s009	Kin12A_short
60	-2.75082645	87	-0.031618695	0.031618695	240704-Kin12AsE-gliding-100x3s009	Kin12A_short
61	-2.8566	96.9999	-0.029449515	0.029449515	240704-Kin12AsE-gliding-100x3s009	Kin12A_short
62	5.13129471	198	0.02591563	0.02591563	240704-Kin12AsE-gliding-100x3s009	Kin12A_short
63	2.48630529	84.9999	0.029250685	0.029250685	240704-Kin12AsE-gliding-100x3s009	Kin12A_short
64	-3.8088	194.0001	-0.01963298	0.01963298	240704-Kin12AsE-gliding-100x3s009	Kin12A_short
65	-3.27977355	177	-0.018529794	0.018529794	240704-Kin12AsE-gliding-100x3s009	Kin12A_short
66	2.48627355	93.9999	0.026449747	0.026449747	240704-Kin12AsE-gliding-100x3s009	Kin12A_short
67	3.54432645	146.0001	0.024276192	0.024276192	240704-Kin12AsE-gliding-100x3s009	Kin12A_short
68	5.60742645	219	0.025604687	0.025604687	240704-Kin12AsE-gliding-100x3s009	Kin12A_short
69	3.6501	167.0001	0.021856873	0.021856873	240704-Kin12AsE-gliding-100x3s009	Kin12A_short
70	7.67049471	273	0.02809705	0.02809705	240704-Kin12AsE-gliding-100x3s009	Kin12A_short
71	-4.6023	156.9999	-0.029314031	0.029314031	240704-Kin12AsE-gliding-100x3s009	Kin12A_short
72	7.1415	240.9999	0.029632792	0.029632792	240704-Kin12AsE-gliding-100x3s009	Kin12A_short
73	6.45377355	216	0.029878581	0.029878581	240704-Kin12AsE-gliding-100x3s009	Kin12A_short
74	-12.5373	417.9999	-0.029993548	0.029993548	240704-Kin12AsE-gliding-100x3s009	Kin12A_short
75	5.0784	186	0.027303226	0.027303226	240704-Kin12AsE-gliding-100x3s009	Kin12A_short
76	-2.5392	102	-0.024894118	0.024894118	240704-Kin12AsE-gliding-100x3s009	Kin12A_short
77	-1.21667355	54	-0.022530992	0.022530992	240704-Kin12AsE-gliding-100x3s009	Kin12A_short
78	8.94009471	138.9999	0.064317274	0.064317274	240704-Kin12BsE-gliding-100x3s012	Kin12B_short
79	-3.0153	51	-0.059123529	0.059123529	240704-Kin12BsE-gliding-100x3s012	Kin12B_short
80	4.81389471	65.0001	0.074059805	0.074059805	240704-Kin12BsE-gliding-100x3s012	Kin12B_short
81	-1.69280529	24.9999	-0.067712482	0.067712482	240704-Kin12BsE-gliding-100x3s012	Kin12B_short
82	4.65519471	71.0001	0.06556603	0.06556603	240704-Kin12BsE-gliding-100x3s012	Kin12B_short
83	2.01020529	33.9999	0.059123859	0.059123859	240704-Kin12BsE-gliding-100x3s012	Kin12B_short
84	2.16890529	27	0.080329826	0.080329826	240704-Kin12BsE-gliding-100x3s012	Kin12B_short
85	3.43850529	53.0001	0.064877336	0.064877336	240704-Kin12BsE-gliding-100x3s012	Kin12B_short
86	7.03569471	98.0001	0.07179273	0.07179273	240704-Kin12BsE-gliding-100x3s012	Kin12B_short
87	4.4436	57.9999	0.076613925	0.076613925	240704-Kin12BsE-gliding-100x3s012	Kin12B_short
88	5.0784	78	0.065107692	0.065107692	240704-Kin12BsE-gliding-100x3s012	Kin12B_short
89	-3.43850529	51	-0.067421672	0.067421672	240704-Kin12BsE-gliding-100x3s012	Kin12B_short
90	-3.43850529	51.9999	-0.066125229	0.066125229	240704-Kin12BsE-gliding-100x3s012	Kin12B_short
91	-5.60739471	93.9999	-0.059653199	0.059653199	240704-Kin12BsE-gliding-100x3s012	Kin12B_short
92	9.2046	126.9999	0.072477222	0.072477222	240704-Kin12BsE-gliding-100x3s012	Kin12B_short
93	3.54429471	93.9999	0.037705303	0.037705303	240704-Kin12BsE-gliding-100x3s012	Kin12B_short
94	5.81900529	81	0.071839571	0.071839571	240704-Kin12BsE-gliding-100x3s012	Kin12B_short
95	-5.7132	119.0001	-0.048010044	0.048010044	240704-Kin12BsE-gliding-100x3s012	Kin12B_short
96	-4.49649471	78	-0.057647368	0.057647368	240704-Kin12BsE-gliding-100x3s012	Kin12B_short
97	3.70299471	50.0001	0.074059746	0.074059746	240704-Kin12BsE-gliding-100x3s012	Kin12B_short
98	-7.1415	129.9999	-0.054934658	0.054934658	240704-Kin12BsE-gliding-100x3s012	Kin12B_short
99	-7.19439471	117.9999	-0.060969498	0.060969498	240704-Kin12BsE-gliding-100x3s012	Kin12B_short
100	-3.174	62.0001	-0.051193466	0.051193466	240704-Kin12BsE-gliding-100x3s012	Kin12B_short
101	-5.3958	75.9999	-0.070997462	0.070997462	240704-Kin12BsE-gliding-100x3s012	Kin12B_short
102	12.74889471	189.9999	0.067099481	0.067099481	240704-Kin12BsE-gliding-100x3s012	Kin12B_short
103	-5.3958	93.9999	-0.057402189	0.057402189	240704-Kin12BsE-gliding-100x3s012	Kin12B_short
104	-6.87699471	114.9999	-0.059800006	0.059800006	240704-Kin12BsE-gliding-100x3s012	Kin12B_short
105	-7.67049471	101.0001	-0.075945417	0.075945417	240704-Kin12BsE-gliding-100x3s012	Kin12B_short
106	6.1893	84	0.073682143	0.073682143	240704-Kin12BsE-gliding-100x3s012	Kin12B_short
107	6.29510529	89.0001	0.070731441	0.070731441	240704-Kin12BsE-gliding-100x3s012	Kin12B_short
108	-9.0459	129.9999	-0.0695839	0.0695839	240704-Kin12BsE-gliding-100x3s012	Kin12B_short
109	3.59720529	53.0001	0.06787167	0.06787167	240704-Kin12BsE-gliding-100x3s012	Kin12B_short
110	-4.2849	69.9999	-0.061212945	0.061212945	240704-Kin12BsE-gliding-100x3s012	Kin12B_short
111	-5.8719	93.9999	-0.062467088	0.062467088	240704-Kin12BsE-gliding-100x3s012	Kin12B_short
112	2.11599471	42	0.050380826	0.050380826	240704-Kin12BsE-gliding-100x3s012	Kin12B_short
113	-3.3327	45.9999	-0.072450158	0.072450158	240704-Kin12BsE-gliding-100x3s012	Kin12B_short
114	1.2696	18	0.070533333	0.070533333	240704-Kin12BsE-gliding-100x3s012	Kin12B_short
115	-8.35820529	117.9999	-0.070832308	0.070832308	240704-Kin12BsE-gliding-100x3s012	Kin12B_short
116	-5.81900529	105	-0.055419098	0.055419098	240704-Kin12BsE-gliding-100x3s012	Kin12B_short
117	-6.55959471	89.0001	-0.073703229	0.073703229	240704-Kin12BsE-gliding-100x3s012	Kin12B_short
118	-6.5067	93.9999	-0.069220286	0.069220286	240704-Kin12BsE-gliding-100x3s012	Kin12B_short
119	3.75590529	62.0001	0.06057902	0.06057902	240704-Kin12BsE-gliding-100x3s012	Kin12B_short
120	5.13129471	74.0001	0.069341727	0.069341727	240704-Kin12BsE-gliding-100x3s012	Kin12B_short
121	-6.87699471	107.0001	-0.064270919	0.064270919	240704-Kin12BsE-gliding-100x3s012	Kin12B_short
122	-3.91460529	65.0001	-0.060224604	0.060224604	240704-Kin12BsE-gliding-100x3s012	Kin12B_short
123	-4.49649471	66	-0.068128708	0.068128708	240704-Kin12BsE-gliding-100x3s012	Kin12B_short
124	5.60739471	92.0001	0.060949876	0.060949876	240704-Kin12BsE-gliding-100x3s012	Kin12B_short
125	7.88210529	111.9999	0.070376003	0.070376003	240704-Kin12BsE-gliding-100x3s012	Kin12B_short
126	-4.70810529	63.9999	-0.07356426	0.07356426	240704-Kin12BsE-gliding-100x3s012	Kin12B_short
127	7.3002	125.0001	0.058401553	0.058401553	240704-Kin12BsE-gliding-100x3s012	Kin12B_short
128	-3.43850529	54	-0.063676024	0.063676024	240704-Kin12BsE-gliding-100x3s012	Kin12B_short
129	-3.0153	48.9999	-0.06153686	0.06153686	240704-Kin12BsE-gliding-100x3s012	Kin12B_short
130	-11.79669471	132.9999	-0.088697019	0.088697019	240704-Kin12BsE-gliding-100x3s016	Kin12B_short
131	-5.02550529	60	-0.083758422	0.083758422	240704-Kin12BsE-gliding-100x3s016	Kin12B_short
132	7.08860529	77.0001	0.092059689	0.092059689	240704-Kin12BsE-gliding-100x3s016	Kin12B_short
133	-2.59209471	36.9999	-0.070056803	0.070056803	240704-Kin12BsE-gliding-100x3s016	Kin12B_short
134	-8.8872	98.0001	-0.090685622	0.090685622	240704-Kin12BsE-gliding-100x3s016	Kin12B_short
135	4.02039471	48.9999	0.082049039	0.082049039	240704-Kin12BsE-gliding-100x3s016	Kin12B_short
136	-17.40410529	231	-0.075342447	0.075342447	240704-Kin12BsE-gliding-100x3s016	Kin12B_short
137	7.4589	90	0.082876667	0.082876667	240704-Kin12BsE-gliding-100x3s016	Kin12B_short
138	-6.45380529	81.9999	-0.078705039	0.078705039	240704-Kin12BsE-gliding-100x3s016	Kin12B_short
139	-7.7763	87	-0.089382759	0.089382759	240704-Kin12BsE-gliding-100x3s016	Kin12B_short
140	-8.51690529	96.9999	-0.087803238	0.087803238	240704-Kin12BsE-gliding-100x3s016	Kin12B_short
141	7.03569471	72.9999	0.096379512	0.096379512	240704-Kin12BsE-gliding-100x3s016	Kin12B_short
142	-11.7438	147.9999	-0.079350054	0.079350054	240704-Kin12BsE-gliding-100x3s016	Kin12B_short
143	-5.60739471	65.0001	-0.086267478	0.086267478	240704-Kin12BsE-gliding-100x3s016	Kin12B_short
144	3.12110529	33.9999	0.091797484	0.091797484	240704-Kin12BsE-gliding-100x3s016	Kin12B_short
145	-3.3327	54	-0.061716667	0.061716667	240704-Kin12BsE-gliding-100x3s016	Kin12B_short
146	-2.6979	33	-0.081754545	0.081754545	240704-Kin12BsE-gliding-100x3s016	Kin12B_short
147	-2.0631	50.0001	-0.041261917	0.041261917	240704-Kin12BsE-gliding-100x3s016	Kin12B_short
148	7.03569471	72	0.097717982	0.097717982	240704-Kin12BsE-gliding-100x3s016	Kin12B_short
149	7.4589	87.9999	0.084760324	0.084760324	240704-Kin12BsE-gliding-100x3s016	Kin12B_short
150	-5.97770529	75.9999	-0.07865412	0.07865412	240704-Kin12BsE-gliding-100x3s016	Kin12B_short
151	-13.4895	150.9999	-0.089334496	0.089334496	240704-Kin12BsE-gliding-100x3s016	Kin12B_short
152	6.87699471	78.9999	0.087050676	0.087050676	240704-Kin12BsE-gliding-100x3s016	Kin12B_short
153	11.16189471	126	0.088586466	0.088586466	240704-Kin12BsE-gliding-100x3s016	Kin12B_short
154	9.15170529	102	0.089722601	0.089722601	240704-Kin12BsE-gliding-100x3s016	Kin12B_short
155	-4.4436	51	-0.087129412	0.087129412	240704-Kin12BsE-gliding-100x3s016	Kin12B_short
156	-6.1893	78	-0.07935	0.07935	240704-Kin12BsE-gliding-100x3s016	Kin12B_short
157	11.16189471	123	0.090747111	0.090747111	240704-Kin12BsE-gliding-100x3s016	Kin12B_short
158	6.55959471	75	0.087461263	0.087461263	240704-Kin12BsE-gliding-100x3s016	Kin12B_short
159	-5.3958	69	-0.0782	0.0782	240704-Kin12BsE-gliding-100x3s016	Kin12B_short
160	-2.6979	33.9999	-0.079350233	0.079350233	240704-Kin12BsE-gliding-100x3s016	Kin12B_short
161	9.31040529	101.0001	0.092182139	0.092182139	240704-Kin12BsE-gliding-100x3s016	Kin12B_short
162	-4.39070529	54.9999	-0.07983115	0.07983115	240704-Kin12BsE-gliding-100x3s016	Kin12B_short
163	-3.38559471	39	-0.086810121	0.086810121	240704-Kin12BsE-gliding-100x3s016	Kin12B_short
164	5.28999471	66	0.080151435	0.080151435	240704-Kin12BsE-gliding-100x3s016	Kin12B_short
165	-8.67560529	111	-0.078158606	0.078158606	240704-Kin12BsE-gliding-100x3s016	Kin12B_short
166	4.4436	75.9999	0.058468498	0.058468498	240704-Kin12BsE-gliding-100x3s016	Kin12B_short
167	-8.35820529	114	-0.07331759	0.07331759	240704-Kin12BsE-gliding-100x3s016	Kin12B_short
168	-6.6654	80.0001	-0.083317396	0.083317396	240704-Kin12BsE-gliding-100x3s016	Kin12B_short
169	6.55959471	72	0.091105482	0.091105482	240704-Kin12BsE-gliding-100x3s016	Kin12B_short
170	-11.53220529	150	-0.076881369	0.076881369	240704-Kin12BsE-gliding-100x3s016	Kin12B_short
171	-8.35820529	98.0001	-0.085287722	0.085287722	240704-Kin12BsE-gliding-100x3s016	Kin12B_short
172	8.67560529	93.9999	0.092293771	0.092293771	240704-Kin12BsE-gliding-100x3s016	Kin12B_short
173	6.24219471	71.0001	0.087918112	0.087918112	240704-Kin12BsE-gliding-100x3s016	Kin12B_short
174	-5.3958	69.9999	-0.077082967	0.077082967	240704-Kin12BsE-gliding-100x3s016	Kin12B_short
175	-8.35820529	96	-0.087064638	0.087064638	240704-Kin12BsE-gliding-100x3s016	Kin12B_short
176	-4.33779471	59.0001	-0.07352182	0.07352182	240704-Kin12BsE-gliding-100x3s016	Kin12B_short
177	-6.87699471	75.9999	-0.090486892	0.090486892	240704-Kin12BsE-gliding-100x3s016	Kin12B_short
178	4.54940529	56.0001	0.081239235	0.081239235	240704-Kin12BsE-gliding-100x3s016	Kin12B_short
179	1.1109	14.0001	0.079349433	0.079349433	240704-Kin12BsE-gliding-100x3s016	Kin12B_short
180	6.0306	72	0.083758333	0.083758333	240704-Kin12BsE-gliding-100x3s016	Kin12B_short
181	5.44869471	62.0001	0.087882031	0.087882031	240704-Kin12BsE-gliding-100x3s016	Kin12B_short
182	-4.1262	53.0001	-0.077852683	0.077852683	240704-Kin12BsE-gliding-100x3s016	Kin12B_short
183	3.9675	45.9999	0.086250188	0.086250188	240704-Kin12BsE-gliding-100x3s016	Kin12B_short
184	-9.31040529	111	-0.083877525	0.083877525	240704-Kin12BsE-gliding-100x3s016	Kin12B_short
185	-11.53220529	141	-0.08178869	0.08178869	240704-Kin12BsE-gliding-100x3s016	Kin12B_short
186	-4.86680529	57.9999	-0.083910581	0.083910581	240704-Kin12BsE-gliding-100x3s016	Kin12B_short
187	4.07330529	48.9999	0.083128849	0.083128849	240704-Kin12BsE-gliding-100x3s016	Kin12B_short
188	6.8241	190.5	0.035822047	0.035822047	240705-Kin12AsE-gliding-100x3s001	Kin12A_short
189	4.6023	133.5	0.034474157	0.034474157	240705-Kin12AsE-gliding-100x3s001	Kin12A_short
190	-7.69695	199.5	-0.038581203	0.038581203	240705-Kin12AsE-gliding-100x3s001	Kin12A_short
191	-2.77725	82.5	-0.033663636	0.033663636	240705-Kin12AsE-gliding-100x3s001	Kin12A_short
192	-2.30115	72	-0.031960417	0.031960417	240705-Kin12AsE-gliding-100x3s001	Kin12A_short
193	-4.6023	120	-0.0383525	0.0383525	240705-Kin12AsE-gliding-100x3s001	Kin12A_short
194	-4.9197	139.5	-0.035266667	0.035266667	240705-Kin12AsE-gliding-100x3s001	Kin12A_short
195	3.174	70.5	0.045021277	0.045021277	240705-Kin12AsE-gliding-100x3s001	Kin12A_short
196	-6.1893	169.5	-0.036515044	0.036515044	240705-Kin12AsE-gliding-100x3s001	Kin12A_short
197	10.7916	297	0.036335354	0.036335354	240705-Kin12AsE-gliding-100x3s001	Kin12A_short
198	6.348	166.5	0.038126126	0.038126126	240705-Kin12AsE-gliding-100x3s001	Kin12A_short
199	-6.8241	175.5	-0.038883761	0.038883761	240705-Kin12AsE-gliding-100x3s001	Kin12A_short
200	-3.41205	82.5	-0.041358182	0.041358182	240705-Kin12AsE-gliding-100x3s001	Kin12A_short
201	3.3327	105	0.03174	0.03174	240705-Kin12AsE-gliding-100x3s001	Kin12A_short
202	5.3958	126	0.04282381	0.04282381	240705-Kin12AsE-gliding-100x3s001	Kin12A_short
203	-10.55355	289.5	-0.036454404	0.036454404	240705-Kin12AsE-gliding-100x3s001	Kin12A_short
204	3.09465	90	0.034385	0.034385	240705-Kin12AsE-gliding-100x3s001	Kin12A_short
205	5.31645	148.5	0.03580101	0.03580101	240705-Kin12AsE-gliding-100x3s001	Kin12A_short
206	-5.7132	139.5	-0.040954839	0.040954839	240705-Kin12AsE-gliding-100x3s001	Kin12A_short
207	3.09465	84	0.036841071	0.036841071	240705-Kin12AsE-gliding-100x3s001	Kin12A_short
208	4.761	130.5	0.036482759	0.036482759	240705-Kin12AsE-gliding-100x3s001	Kin12A_short
209	5.8719	163.5	0.035913761	0.035913761	240705-Kin12AsE-gliding-100x3s001	Kin12A_short
210	-8.0937	217.5	-0.037212414	0.037212414	240705-Kin12AsE-gliding-100x3s001	Kin12A_short
211	-10.7916	346.5	-0.031144589	0.031144589	240705-Kin12AsE-gliding-100x3s001	Kin12A_short
212	-5.15775	142.5	-0.036194737	0.036194737	240705-Kin12AsE-gliding-100x3s001	Kin12A_short
213	5.7132	162	0.035266667	0.035266667	240705-Kin12AsE-gliding-100x3s001	Kin12A_short
214	5.0784	132	0.038472727	0.038472727	240705-Kin12AsE-gliding-100x3s001	Kin12A_short
215	-6.10995	174	-0.035114655	0.035114655	240705-Kin12AsE-gliding-100x3s001	Kin12A_short
216	11.02965	306	0.036044608	0.036044608	240705-Kin12AsE-gliding-100x3s001	Kin12A_short
217	-7.1415	196.5	-0.036343511	0.036343511	240705-Kin12AsE-gliding-100x3s001	Kin12A_short
218	3.41205	100.5	0.033950746	0.033950746	240705-Kin12AsE-gliding-100x3s001	Kin12A_short
219	-8.17305	226.5	-0.036084106	0.036084106	240705-Kin12AsE-gliding-100x3s001	Kin12A_short
220	3.25335	78	0.041709615	0.041709615	240705-Kin12AsE-gliding-100x3s001	Kin12A_short
221	-7.06215	198	-0.035667424	0.035667424	240705-Kin12AsE-gliding-100x3s001	Kin12A_short
222	7.3002	226.5	0.032230464	0.032230464	240705-Kin12AsE-gliding-100x3s001	Kin12A_short
223	-4.2849	99	-0.043281818	0.043281818	240705-Kin12AsE-gliding-100x3s001	Kin12A_short
224	-4.99905	151.5	-0.03299703	0.03299703	240705-Kin12AsE-gliding-100x3s001	Kin12A_short
225	-5.5545	175.5	-0.031649573	0.031649573	240705-Kin12AsE-gliding-100x3s001	Kin12A_short
226	4.1262	133.5	0.030907865	0.030907865	240705-Kin12AsE-gliding-100x3s001	Kin12A_short
227	6.8241	180	0.037911667	0.037911667	240705-Kin12AsE-gliding-100x3s001	Kin12A_short
228	-10.1568	261	-0.038914943	0.038914943	240705-Kin12AsE-gliding-100x3s001	Kin12A_short
229	-3.9675	103.5	-0.038333333	0.038333333	240705-Kin12AsE-gliding-100x3s001	Kin12A_short
230	-6.74475	204	-0.0330625	0.0330625	240705-Kin12AsE-gliding-100x3s001	Kin12A_short
231	3.4914	138	0.0253	0.0253	240705-Kin12AsE-gliding-100x3s001	Kin12A_short
232	4.761	147	0.032387755	0.032387755	240705-Kin12AsE-gliding-100x3s001	Kin12A_short
233	-8.17305	262.5	-0.031135429	0.031135429	240705-Kin12AsE-gliding-100x3s001	Kin12A_short
234	5.15775	123	0.041932927	0.041932927	240705-Kin12AsE-gliding-100x3s001	Kin12A_short
235	-3.57075	93	-0.038395161	0.038395161	240705-Kin12AsE-gliding-100x3s001	Kin12A_short
236	-6.74475	178.5	-0.037785714	0.037785714	240705-Kin12AsE-gliding-100x3s001	Kin12A_short
237	3.25335	75	0.043378	0.043378	240705-Kin12AsE-gliding-100x3s001	Kin12A_short
238	4.9197	139.5	0.035266667	0.035266667	240705-Kin12AsE-gliding-100x3s001	Kin12A_short
239	3.72945	111	0.033598649	0.033598649	240705-Kin12AsE-gliding-100x3s001	Kin12A_short
240	-3.57075	81	-0.044083333	0.044083333	240705-Kin12AsE-gliding-100x3s001	Kin12A_short
241	-3.8088	112.5	-0.033856	0.033856	240705-Kin12AsE-gliding-100x3s001	Kin12A_short
242	7.06215	250.5	0.028192216	0.028192216	240705-Kin12AsE-gliding-100x3s001	Kin12A_short
243	5.47515	139.5	0.039248387	0.039248387	240705-Kin12AsE-gliding-100x3s001	Kin12A_short
244	-25.5507	292.5	-0.087352821	0.087352821	240705-Kin12BsE-gliding-100x3s002	Kin12B_short
245	-12.45795	135	-0.092281111	0.092281111	240705-Kin12BsE-gliding-100x3s002	Kin12B_short
246	-12.8547	145.5	-0.088348454	0.088348454	240705-Kin12BsE-gliding-100x3s002	Kin12B_short
247	9.76005	112.5	0.086756	0.086756	240705-Kin12BsE-gliding-100x3s002	Kin12B_short
248	18.5679	205.5	0.090354745	0.090354745	240705-Kin12BsE-gliding-100x3s002	Kin12B_short
249	13.8069	163.5	0.084445872	0.084445872	240705-Kin12BsE-gliding-100x3s002	Kin12B_short
250	7.6176	90	0.08464	0.08464	240705-Kin12BsE-gliding-100x3s002	Kin12B_short
251	5.5545	60	0.092575	0.092575	240705-Kin12BsE-gliding-100x3s002	Kin12B_short
252	-9.91875	105	-0.094464286	0.094464286	240705-Kin12BsE-gliding-100x3s002	Kin12B_short
253	5.15775	52.5	0.098242857	0.098242857	240705-Kin12BsE-gliding-100x3s002	Kin12B_short
254	12.0612	118.5	0.101782278	0.101782278	240705-Kin12BsE-gliding-100x3s002	Kin12B_short
255	-12.29925	150	-0.081995	0.081995	240705-Kin12BsE-gliding-100x3s002	Kin12B_short
256	-15.87	183	-0.086721311	0.086721311	240705-Kin12BsE-gliding-100x3s002	Kin12B_short
257	-8.33175	96	-0.086789063	0.086789063	240705-Kin12BsE-gliding-100x3s002	Kin12B_short
258	10.1568	109.5	0.092756164	0.092756164	240705-Kin12BsE-gliding-100x3s002	Kin12B_short
259	-16.26675	178.5	-0.091130252	0.091130252	240705-Kin12BsE-gliding-100x3s002	Kin12B_short
260	-13.56885	153	-0.088685294	0.088685294	240705-Kin12BsE-gliding-100x3s002	Kin12B_short
261	-5.15775	69	-0.07475	0.07475	240705-Kin12BsE-gliding-100x3s002	Kin12B_short
262	7.3002	78	0.093592308	0.093592308	240705-Kin12BsE-gliding-100x3s002	Kin12B_short
263	5.47515	54	0.101391667	0.101391667	240705-Kin12BsE-gliding-100x3s002	Kin12B_short
264	-7.1415	78	-0.091557692	0.091557692	240705-Kin12BsE-gliding-100x3s002	Kin12B_short
265	-10.4742	121.5	-0.086207407	0.086207407	240705-Kin12BsE-gliding-100x3s002	Kin12B_short
266	7.3002	82.5	0.088487273	0.088487273	240705-Kin12BsE-gliding-100x3s002	Kin12B_short
267	-7.3002	79.5	-0.091826415	0.091826415	240705-Kin12BsE-gliding-100x3s002	Kin12B_short
268	-2.6979	33	-0.081754545	0.081754545	240705-Kin12BsE-gliding-100x3s002	Kin12B_short
269	7.85565	84	0.093519643	0.093519643	240705-Kin12BsE-gliding-100x3s002	Kin12B_short
270	-8.01435	90	-0.089048333	0.089048333	240705-Kin12BsE-gliding-100x3s002	Kin12B_short
271	6.10995	72	0.084860417	0.084860417	240705-Kin12BsE-gliding-100x3s002	Kin12B_short
272	6.10995	75	0.081466	0.081466	240705-Kin12BsE-gliding-100x3s002	Kin12B_short
273	-11.50575	123	-0.093542683	0.093542683	240705-Kin12BsE-gliding-100x3s002	Kin12B_short
274	8.96655	99	0.090571212	0.090571212	240705-Kin12BsE-gliding-100x3s002	Kin12B_short
275	-11.109	111	-0.100081081	0.100081081	240705-Kin12BsE-gliding-100x3s002	Kin12B_short
276	-14.99715	156	-0.096135577	0.096135577	240705-Kin12BsE-gliding-100x3s002	Kin12B_short
277	13.3308	139.5	0.09556129	0.09556129	240705-Kin12BsE-gliding-100x3s002	Kin12B_short
278	-11.34705	120	-0.09455875	0.09455875	240705-Kin12BsE-gliding-100x3s002	Kin12B_short
279	-13.9656	151.5	-0.092182178	0.092182178	240705-Kin12BsE-gliding-100x3s002	Kin12B_short
280	6.8241	73.5	0.092844898	0.092844898	240705-Kin12BsE-gliding-100x3s002	Kin12B_short
281	-6.6654	73.5	-0.090685714	0.090685714	240705-Kin12BsE-gliding-100x3s002	Kin12B_short
282	-6.8241	76.5	-0.089203922	0.089203922	240705-Kin12BsE-gliding-100x3s002	Kin12B_short
283	5.63385	67.5	0.083464444	0.083464444	240705-Kin12BsE-gliding-100x3s002	Kin12B_short
284	3.72945	45	0.082876667	0.082876667	240705-Kin12BsE-gliding-100x3s002	Kin12B_short
285	-16.74285	172.5	-0.09706	0.09706	240705-Kin12BsE-gliding-100x3s002	Kin12B_short
286	4.68165	57	0.082134211	0.082134211	240705-Kin12BsE-gliding-100x3s002	Kin12B_short
287	-4.761	54	-0.088166667	0.088166667	240705-Kin12BsE-gliding-100x3s002	Kin12B_short
288	10.23615	108	0.094779167	0.094779167	240705-Kin12BsE-gliding-100x3s002	Kin12B_short
289	-8.80785	99	-0.088968182	0.088968182	240705-Kin12BsE-gliding-100x3s002	Kin12B_short
290	-9.522	114	-0.083526316	0.083526316	240705-Kin12BsE-gliding-100x3s002	Kin12B_short
291	-8.7285	100.5	-0.086850746	0.086850746	240705-Kin12BsE-gliding-100x3s002	Kin12B_short
292	6.26865	70.5	0.088917021	0.088917021	240705-Kin12BsE-gliding-100x3s002	Kin12B_short
293	-10.3155	124.5	-0.082855422	0.082855422	240705-Kin12BsE-gliding-100x3s002	Kin12B_short
294	-10.55355	123	-0.08580122	0.08580122	240705-Kin12BsE-gliding-100x3s002	Kin12B_short
295	-5.95125	70.5	-0.084414894	0.084414894	240705-Kin12BsE-gliding-100x3s002	Kin12B_short
296	19.57299471	224.0001	0.087379402	0.087379402	240705-Kin12BsE-gliding-100x3s003	Kin12B_short
297	-8.67560529	99.9999	-0.08675614	0.08675614	240705-Kin12BsE-gliding-100x3s003	Kin12B_short
298	7.72340529	99.9999	0.07723413	0.07723413	240705-Kin12BsE-gliding-100x3s003	Kin12B_short
299	-8.67560529	111	-0.078158606	0.078158606	240705-Kin12BsE-gliding-100x3s003	Kin12B_short
300	-14.17719471	174.9999	-0.081012587	0.081012587	240705-Kin12BsE-gliding-100x3s003	Kin12B_short
301	6.6654	80.0001	0.083317396	0.083317396	240705-Kin12BsE-gliding-100x3s003	Kin12B_short
302	7.7763	93.9999	0.082726684	0.082726684	240705-Kin12BsE-gliding-100x3s003	Kin12B_short
303	-5.02550529	63.9999	-0.078523643	0.078523643	240705-Kin12BsE-gliding-100x3s003	Kin12B_short
304	-4.761	60.9999	-0.078049308	0.078049308	240705-Kin12BsE-gliding-100x3s003	Kin12B_short
305	7.67049471	95.0001	0.080741965	0.080741965	240705-Kin12BsE-gliding-100x3s003	Kin12B_short
306	8.2524	98.0001	0.084208077	0.084208077	240705-Kin12BsE-gliding-100x3s003	Kin12B_short
307	-10.10390529	114	-0.088630748	0.088630748	240705-Kin12BsE-gliding-100x3s003	Kin12B_short
308	10.73870529	128.0001	0.08389607	0.08389607	240705-Kin12BsE-gliding-100x3s003	Kin12B_short
309	3.43850529	42.9999	0.079965425	0.079965425	240705-Kin12BsE-gliding-100x3s003	Kin12B_short
310	6.87699471	83.0001	0.082855258	0.082855258	240705-Kin12BsE-gliding-100x3s003	Kin12B_short
311	-8.78139471	105	-0.083632331	0.083632331	240705-Kin12BsE-gliding-100x3s003	Kin12B_short
312	4.9197	54.9999	0.089449254	0.089449254	240705-Kin12BsE-gliding-100x3s003	Kin12B_short
313	-16.55769471	201	-0.082376591	0.082376591	240705-Kin12BsE-gliding-100x3s003	Kin12B_short
314	9.78650529	120	0.081554211	0.081554211	240705-Kin12BsE-gliding-100x3s003	Kin12B_short
315	9.15170529	99.9999	0.091517144	0.091517144	240705-Kin12BsE-gliding-100x3s003	Kin12B_short
316	-14.283	174.9999	-0.081617189	0.081617189	240705-Kin12BsE-gliding-100x3s003	Kin12B_short
317	-11.21480529	132.9999	-0.084321908	0.084321908	240705-Kin12BsE-gliding-100x3s003	Kin12B_short
318	6.71829471	93.9999	0.071471296	0.071471296	240705-Kin12BsE-gliding-100x3s003	Kin12B_short
319	8.04080529	99.9999	0.080408133	0.080408133	240705-Kin12BsE-gliding-100x3s003	Kin12B_short
320	-5.81900529	68.0001	-0.085573481	0.085573481	240705-Kin12BsE-gliding-100x3s003	Kin12B_short
321	-5.02550529	63.9999	-0.078523643	0.078523643	240705-Kin12BsE-gliding-100x3s003	Kin12B_short
322	5.02550529	60.9999	0.082385468	0.082385468	240705-Kin12BsE-gliding-100x3s003	Kin12B_short
323	5.13129471	71.0001	0.072271655	0.072271655	240705-Kin12BsE-gliding-100x3s003	Kin12B_short
324	-8.62269471	104.0001	-0.082910446	0.082910446	240705-Kin12BsE-gliding-100x3s003	Kin12B_short
325	-11.84960529	147.9999	-0.080064955	0.080064955	240705-Kin12BsE-gliding-100x3s003	Kin12B_short
326	7.40600529	90.9999	0.081384763	0.081384763	240705-Kin12BsE-gliding-100x3s003	Kin12B_short
327	-8.0937	99.9999	-0.080937081	0.080937081	240705-Kin12BsE-gliding-100x3s003	Kin12B_short
328	-7.51179471	93.9999	-0.079912795	0.079912795	240705-Kin12BsE-gliding-100x3s003	Kin12B_short
329	10.73870529	129	0.083245777	0.083245777	240705-Kin12BsE-gliding-100x3s003	Kin12B_short
330	12.74889471	165.9999	0.076800617	0.076800617	240705-Kin12BsE-gliding-100x3s003	Kin12B_short
331	-7.4589	101.0001	-0.073850422	0.073850422	240705-Kin12BsE-gliding-100x3s003	Kin12B_short
332	5.13129471	63	0.081449122	0.081449122	240705-Kin12BsE-gliding-100x3s003	Kin12B_short
333	-10.20969471	123	-0.083005648	0.083005648	240705-Kin12BsE-gliding-100x3s003	Kin12B_short
334	-5.50160529	65.0001	-0.084639951	0.084639951	240705-Kin12BsE-gliding-100x3s003	Kin12B_short
335	11.7438	149.0001	0.078817397	0.078817397	240705-Kin12BsE-gliding-100x3s003	Kin12B_short
336	8.2524	98.0001	0.084208077	0.084208077	240705-Kin12BsE-gliding-100x3s003	Kin12B_short
337	-4.761	59.0001	-0.080694778	0.080694778	240705-Kin12BsE-gliding-100x3s003	Kin12B_short
338	-8.5698	96.9999	-0.088348545	0.088348545	240705-Kin12BsE-gliding-100x3s003	Kin12B_short
339	-10.36839471	125.0001	-0.082947091	0.082947091	240705-Kin12BsE-gliding-100x3s003	Kin12B_short
340	6.92990529	90	0.076998948	0.076998948	240705-Kin12BsE-gliding-100x3s003	Kin12B_short
341	-6.6654	84.9999	-0.078416563	0.078416563	240705-Kin12BsE-gliding-100x3s003	Kin12B_short
342	10.42130529	132	0.078949283	0.078949283	240705-Kin12BsE-gliding-100x3s003	Kin12B_short
343	14.54750529	168.9999	0.086079964	0.086079964	240705-Kin12BsE-gliding-100x3s003	Kin12B_short
344	-8.30529471	98.0001	-0.084747819	0.084747819	240705-Kin12BsE-gliding-100x3s003	Kin12B_short
345	-11.63799471	140.0001	-0.083128474	0.083128474	240705-Kin12BsE-gliding-100x3s003	Kin12B_short
346	-5.3958	66.9999	-0.080534449	0.080534449	240705-Kin12BsE-gliding-100x3s003	Kin12B_short
347	-10.84449471	126.9999	-0.085389789	0.085389789	240705-Kin12BsE-gliding-100x3s003	Kin12B_short
348	-5.66030529	66.9999	-0.084482295	0.084482295	240705-Kin12BsE-gliding-100x3s003	Kin12B_short
349	-6.24219471	78.9999	-0.079015223	0.079015223	240705-Kin12BsE-gliding-100x3s003	Kin12B_short
350	5.76609471	86.0001	0.067047535	0.067047535	240705-Kin12BsE-gliding-100x3s003	Kin12B_short
351	11.95539471	146.0001	0.081886209	0.081886209	240705-Kin12BsE-gliding-100x3s003	Kin12B_short
352	-8.49045	403.5	-0.021042007	0.021042007	240704-Kin12AsE-gliding-100x3s010	Kin12A_short
353	-3.57075	120	-0.02975625	0.02975625	240704-Kin12AsE-gliding-100x3s010	Kin12A_short
354	-4.9197	237	-0.020758228	0.020758228	240704-Kin12AsE-gliding-100x3s010	Kin12A_short
355	2.14245	73.5	0.02914898	0.02914898	240704-Kin12AsE-gliding-100x3s010	Kin12A_short
356	1.4283	43.5	0.032834483	0.032834483	240704-Kin12AsE-gliding-100x3s010	Kin12A_short
357	-5.63385	207	-0.027216667	0.027216667	240704-Kin12AsE-gliding-100x3s010	Kin12A_short
358	4.04685	165	0.024526364	0.024526364	240704-Kin12AsE-gliding-100x3s010	Kin12A_short
359	2.77725	78	0.035605769	0.035605769	240704-Kin12AsE-gliding-100x3s010	Kin12A_short
360	5.47515	240	0.022813125	0.022813125	240704-Kin12AsE-gliding-100x3s010	Kin12A_short
361	4.68165	196.5	0.023825191	0.023825191	240704-Kin12AsE-gliding-100x3s010	Kin12A_short
362	-6.8241	214.5	-0.031813986	0.031813986	240704-Kin12AsE-gliding-100x3s010	Kin12A_short
363	3.6501	120	0.0304175	0.0304175	240704-Kin12AsE-gliding-100x3s010	Kin12A_short
364	3.6501	141	0.025887234	0.025887234	240704-Kin12AsE-gliding-100x3s010	Kin12A_short
365	-2.8566	105	-0.027205714	0.027205714	240704-Kin12AsE-gliding-100x3s010	Kin12A_short
366	-3.8088	141	-0.027012766	0.027012766	240704-Kin12AsE-gliding-100x3s010	Kin12A_short
367	-3.3327	147	-0.022671429	0.022671429	240704-Kin12AsE-gliding-100x3s010	Kin12A_short
368	2.5392	162	0.015674074	0.015674074	240704-Kin12AsE-gliding-100x3s010	Kin12A_short
369	-3.41205	126	-0.027079762	0.027079762	240704-Kin12AsE-gliding-100x3s010	Kin12A_short
370	-4.04685	135	-0.029976667	0.029976667	240704-Kin12AsE-gliding-100x3s010	Kin12A_short
371	3.72945	150	0.024863	0.024863	240704-Kin12AsE-gliding-100x3s010	Kin12A_short
372	-2.45985	111	-0.022160811	0.022160811	240704-Kin12AsE-gliding-100x3s010	Kin12A_short
373	4.36425	168	0.025977679	0.025977679	240704-Kin12AsE-gliding-100x3s010	Kin12A_short
374	1.50765	55.5	0.027164865	0.027164865	240704-Kin12AsE-gliding-100x3s010	Kin12A_short
375	-6.9828	255	-0.027383529	0.027383529	240704-Kin12AsE-gliding-100x3s010	Kin12A_short
376	7.1415	264	0.027051136	0.027051136	240704-Kin12AsE-gliding-100x3s010	Kin12A_short
377	3.8088	136.5	0.027903297	0.027903297	240704-Kin12AsE-gliding-100x3s010	Kin12A_short
378	3.0153	183	0.016477049	0.016477049	240704-Kin12AsE-gliding-100x3s010	Kin12A_short
379	4.761	178.5	0.026672269	0.026672269	240704-Kin12AsE-gliding-100x3s010	Kin12A_short
380	-4.20555	156	-0.026958654	0.026958654	240704-Kin12AsE-gliding-100x3s010	Kin12A_short
381	6.26865	277.5	0.02258973	0.02258973	240704-Kin12AsE-gliding-100x3s010	Kin12A_short
382	-5.31645	187.5	-0.0283544	0.0283544	240704-Kin12AsE-gliding-100x3s010	Kin12A_short
383	4.2849	163.5	0.026207339	0.026207339	240704-Kin12AsE-gliding-100x3s010	Kin12A_short
384	6.0306	238.5	0.025285535	0.025285535	240704-Kin12AsE-gliding-100x3s010	Kin12A_short
385	-7.4589	315	-0.023679048	0.023679048	240704-Kin12AsE-gliding-100x3s010	Kin12A_short
386	5.63385	225	0.025039333	0.025039333	240704-Kin12AsE-gliding-100x3s010	Kin12A_short
387	4.68165	154.5	0.030301942	0.030301942	240704-Kin12AsE-gliding-100x3s010	Kin12A_short
388	4.9197	157.5	0.03123619	0.03123619	240704-Kin12AsE-gliding-100x3s010	Kin12A_short
389	-2.61855	90	-0.029095	0.029095	240704-Kin12AsE-gliding-100x3s010	Kin12A_short
390	-6.1893	208.5	-0.029684892	0.029684892	240704-Kin12AsE-gliding-100x3s010	Kin12A_short
391	-4.761	208.5	-0.022834532	0.022834532	240704-Kin12AsE-gliding-100x3s010	Kin12A_short
392	-3.72945	118.5	-0.031472152	0.031472152	240704-Kin12AsE-gliding-100x3s010	Kin12A_short
393	1.82505	115.5	0.015801299	0.015801299	240704-Kin12AsE-gliding-100x3s010	Kin12A_short
394	-1.82505	85.5	-0.021345614	0.021345614	240704-Kin12AsE-gliding-100x3s010	Kin12A_short
395	1.98375	82.5	0.024045455	0.024045455	240704-Kin12AsE-gliding-100x3s010	Kin12A_short
396	-5.0784	195	-0.026043077	0.026043077	240704-Kin12AsE-gliding-100x3s010	Kin12A_short
397	4.36425	129	0.033831395	0.033831395	240704-Kin12AsE-gliding-100x3s010	Kin12A_short
398	5.47515	195	0.028077692	0.028077692	240704-Kin12AsE-gliding-100x3s010	Kin12A_short
399	4.20555	150	0.028037	0.028037	240704-Kin12AsE-gliding-100x3s010	Kin12A_short
400	3.57075	169.5	0.021066372	0.021066372	240704-Kin12AsE-gliding-100x3s010	Kin12A_short
401	6.58605	276	0.0238625	0.0238625	240704-Kin12AsE-gliding-100x3s010	Kin12A_short
402	-4.4436	163.5	-0.027177982	0.027177982	240704-Kin12AsE-gliding-100x3s010	Kin12A_short
403	4.04685	160.5	0.025214019	0.025214019	240704-Kin12AsE-gliding-100x3s010	Kin12A_short
404	4.2849	171	0.025057895	0.025057895	240704-Kin12AsE-gliding-100x3s010	Kin12A_short
405
406
407
408
409
410
411
412
413
414
415
416
417
418
419
420
421
422
423
424
425
426
427
428
429
430
431
432
433
434
435
436
437
438
439
440
441
442
443
444
445
446
447
448
449
450
451
452
453
454
455
456
457
458
459
460
461
462
463
464
465
466
467
468
469
470
471
472
473
474
475
476
477
478
479
480
481
482
483
484
485
486
487
488
489
490
491
492
493
494
495
496
497
