# Supplementary material for: A Rab/Kinesin-12/kinase module couples vesicle delivery and phragmoplast dynamics during plant cell cytokinesis
Source: EMBO J. 2026 May 15;45(13):4694–732. doi: 10.1038/s44318-026-00804-1 (PMC13323771; doi:10.1038/s44318-026-00804-1)
Supplement: Supplementary file 7 — Source data Fig. 3 [file 44318_2026_804_MOESM7_ESM.zip › Fig 3/Fig 3H/Sourcedata_3H.csv]

Slice	Genotype	Count	Total Area	Average Size	%Area
Col_set1-0002-White Top Hat	Col	0	0	NaN	0
Col_set1-0003-White Top Hat	Col	2	0.205	0.102	0.355
Col_set1-0004-White Top Hat	Col	1	0.262	0.262	0.314
Col_set1-0005-White Top Hat	Col	3	0.934	0.311	1
Col_set1-0006-White Top Hat	Col	4	0.688	0.172	0.956
Col_set1-0007-White Top Hat	Col	8	1.81	0.226	1.328
Col_set1-0008-White Top Hat	Col	3	0.893	0.298	0.826
Col_set1-0009-White Top Hat	Col	1	0.057	0.057	0.089
Col_set1-0010-White Top Hat	Col	7	1.36	0.194	1.332
Col_set1-0011-White Top Hat	Col	1	0.393	0.393	1.564
Col_set1-0012-White Top Hat	Col	5	0.991	0.198	1.025
Col_set1-0013-White Top Hat	Col	1	0.131	0.131	0.17
Col_set1-0014-White Top Hat	Col	2	0.622	0.311	1.039
Col_set1-0015-White Top Hat	Col	1	0.262	0.262	0.574
Col_set1-0016-White Top Hat	Col	2	0.401	0.201	1.449
Col_set1-0017-White Top Hat	Col	0	0	NaN	0
Col_set1-0018-White Top Hat	Col	1	0.369	0.369	1.042
Col_set1-0019-White Top Hat	Col	3	1.204	0.401	1.548
Col_set1-0020-White Top Hat	Col	3	0.377	0.126	1.291
Col_set1-0021-White Top Hat	Col	0	0	NaN	0
Col_set1-0022-White Top Hat	Col	2	0.172	0.086	0.646
Col_set1-0023-White Top Hat	Col	7	0.958	0.137	2.054
Col_set1-0024-White Top Hat	Col	6	2.596	0.433	2.067
Col_set1-0025-White Top Hat	Col	6	3.112	0.519	4.662
Col_set1-0026-White Top Hat	Col	2	0.532	0.266	1.604
Col_set1-0027-White Top Hat	Col	0	0	NaN	0
Col_set1-0028-White Top Hat	Col	12	3.669	0.306	4.846
Col_set1-0029-White Top Hat	Col	8	3.333	0.417	4.204
Col_set1-0030-White Top Hat	Col	3	1.106	0.369	3.959
Col_set1-0031-White Top Hat	Col	1	0.475	0.475	0.569
Col_set1-0032-White Top Hat	Col	3	1.654	0.551	2.415
Col_set1-0033-White Top Hat	Col	2	0.172	0.086	0.283
Col_set1-0034-White Top Hat	Col	2	0.278	0.139	0.524
C2-Col_set2-0002-White Top Hat	Col	0	0	NaN	0
C2-Col_set2-0003-White Top Hat	Col	5	0.874	0.175	1.984
C2-Col_set2-0004-White Top Hat	Col	0	0	NaN	0
C2-Col_set2-0005-White Top Hat	Col	0	0	NaN	0
C2-Col_set2-0006-White Top Hat	Col	1	0.328	0.328	0.578
C2-Col_set2-0007-White Top Hat	Col	0	0	NaN	0
C2-Col_set2-0008-White Top Hat	Col	0	0	NaN	0
C2-Col_set2-0009-White Top Hat	Col	2	0.666	0.333	1.018
C2-Col_set2-0010-White Top Hat	Col	1	0.087	0.087	0.099
C2-12ab_set1-0002-White Top Hat	12ab	0	0	NaN	0
C2-12ab_set1-0003-White Top Hat	12ab	4	0.732	0.183	1.557
C2-12ab_set1-0004-White Top Hat	12ab	1	0.109	0.109	0.245
C2-12ab_set1-0005-White Top Hat	12ab	0	0	NaN	0
C2-12ab_set1-0006-White Top Hat	12ab	1	0.328	0.328	0.569
C2-12ab_set1-0007-White Top Hat	12ab	1	0.47	0.47	0.485
C2-12ab_set1-0008-White Top Hat	12ab	0	0	NaN	0
C2-12ab_set1-0009-White Top Hat	12ab	4	1.594	0.399	1.947
C2-12ab_set1-0010-White Top Hat	12ab	0	0	NaN	0
C3-12ab_set2-0002-White Top Hat	12ab	4	0.835	0.209	1.263
C3-12ab_set2-0003-White Top Hat	12ab	0	0	NaN	0
C3-12ab_set2-0004-White Top Hat	12ab	8	1.622	0.203	1.717
C3-12ab_set2-0005-White Top Hat	12ab	6	2.539	0.423	2.584
C3-12ab_set2-0006-White Top Hat	12ab	3	0.672	0.224	0.7
C3-12ab_set2-0007-White Top Hat	12ab	2	0.172	0.086	0.225
C3-12ab_set2-0008-White Top Hat	12ab	2	0.344	0.172	0.465
C3-12ab_set2-0009-White Top Hat	12ab	6	1.196	0.199	2.274
C3-12ab_set2-0010-White Top Hat	12ab	0	0	NaN	0
C3-12ab_set2-0011-White Top Hat	12ab	5	0.827	0.165	1.135
C3-12ab_set2-0012-White Top Hat	12ab	0	0	NaN	0
C3-12ab_set2-0013-White Top Hat	12ab	2	0.278	0.139	0.5
C3-12ab_set2-0014-White Top Hat	12ab	0	0	NaN	0
C3-12ab_set2-0015-White Top Hat	12ab	0	0	NaN	0
C3-12ab_set3-0002-White Top Hat	12ab	1	0.066	0.066	0.086
C3-12ab_set3-0003-White Top Hat	12ab	1	1.491	1.491	2.145
C3-12ab_set3-0004-White Top Hat	12ab	1	1.941	1.941	2.564
C3-12ab_set3-0005-White Top Hat	12ab	2	0.41	0.205	0.533
C3-12ab_set3-0006-White Top Hat	12ab	0	0	NaN	0
C3-12ab_set3-0007-White Top Hat	12ab	0	0	NaN	0
C3-12ab_set3-0008-White Top Hat	12ab	0	0	NaN	0
C3-12ab_set3-0009-White Top Hat	12ab	0	0	NaN	0
C3-12ab_set3-0010-White Top Hat	12ab	8	1.368	0.171	1.375
C3-12ab_set3-0011-White Top Hat	12ab	2	0.491	0.246	1.268
C3-12ab_set3-0012-White Top Hat	12ab	0	0	NaN	0
C3-12ab_set3-0013-White Top Hat	12ab	1	0.066	0.066	0.167
C3-12ab_set3-0014-White Top Hat	12ab	5	0.59	0.118	0.454
C3-12ab_set3-0015-White Top Hat	12ab	0	0	NaN	0
C3-12ab_set3-0016-White Top Hat	12ab	0	0	NaN	0
C3-12ab_set3-0017-White Top Hat	12ab	6	0.762	0.127	0.74
C3-12ab_set3-0018-White Top Hat	12ab	6	0.573	0.096	0.584
C3-12ab_set3-0019-White Top Hat	12ab	1	0.074	0.074	0.117
C3-12ab_set3-0020-White Top Hat	12ab	0	0	NaN	0
C3-12ab_set3-0021-White Top Hat	12ab	2	0.606	0.303	0.883
C3-12ab_set3-0022-White Top Hat	12ab	0	0	NaN	0
C3-12ab_set3-0023-White Top Hat	12ab	2	1.794	0.897	2.173
C3-12ab_set3-0024-White Top Hat	12ab	4	0.737	0.184	0.534
C3-12ab_set3-0025-White Top Hat	12ab	0	0	NaN	0
C3-12ab_set3-0026-White Top Hat	12ab	6	0.762	0.127	2.112
C3-12ab_set3-0027-White Top Hat	12ab	3	1.802	0.601	3.582
C3-12ab_set3-0028-White Top Hat	12ab	3	0.754	0.251	0.976
C3-12abCRISPR_set1-0002-White Top Hat	12abCRISPR	11	3.579	0.325	5.323
C3-12abCRISPR_set1-0003-White Top Hat	12abCRISPR	13	5.43	0.418	7.454
C3-12abCRISPR_set1-0004-White Top Hat	12abCRISPR	14	3.514	0.251	2.912
C3-12abCRISPR_set1-0005-White Top Hat	12abCRISPR	8	2.465	0.308	2.337
C3-12abCRISPR_set1-0006-White Top Hat	12abCRISPR	3	0.295	0.098	0.427
C3-12abCRISPR_set1-0007-White Top Hat	12abCRISPR	3	0.393	0.131	0.496
C3-12abCRISPR_set1-0008-White Top Hat	12abCRISPR	6	2.17	0.362	1.839
C3-12abCRISPR_set1-0009-White Top Hat	12abCRISPR	8	1.974	0.247	1.154
C3-12abCRISPR_set1-0010-White Top Hat	12abCRISPR	21	4.628	0.22	2.953
C3-12abCRISPR_set2-0002-White Top Hat	12abCRISPR	7	3.702	0.529	6.152
C3-12abCRISPR_set2-0003-White Top Hat	12abCRISPR	12	4.66	0.388	5.16
C3-12abCRISPR_set2-0004-White Top Hat	12abCRISPR	4	0.5	0.125	0.649
C3-12abCRISPR_set2-0005-White Top Hat	12abCRISPR	14	4.84	0.346	3.281
C3-12abCRISPR_set2-0006-White Top Hat	12abCRISPR	16	4.439	0.277	4.864
C3-12abCRISPR_set2-0007-White Top Hat	12abCRISPR	16	4.66	0.291	3.41
C3-12abCRISPR_set2-0008-White Top Hat	12abCRISPR	5	1.057	0.211	1.243
C3-12abCRISPR_set2-0009-White Top Hat	12abCRISPR	3	0.917	0.306	0.867
C3-12abCRISPR_set2-0010-White Top Hat	12abCRISPR	0	0	NaN	0
C3-12abCRISPR_set3-0002-White Top Hat	12abCRISPR	10	3.292	0.329	2.147
C3-12abCRISPR_set3-0003-White Top Hat	12abCRISPR	7	1.499	0.214	2.435
C3-12abCRISPR_set3-0004-White Top Hat	12abCRISPR	13	2.048	0.158	2.205
C3-12abCRISPR_set3-0005-White Top Hat	12abCRISPR	11	3.26	0.296	3.319
C3-12abCRISPR_set3-0006-White Top Hat	12abCRISPR	1	0.115	0.115	0.182
C3-12abCRISPR_set3-0007-White Top Hat	12abCRISPR	3	0.565	0.188	0.2
C3-12abCRISPR_set3-0008-White Top Hat	12abCRISPR	21	4.144	0.197	2.173
C3-12abCRISPR_set3-0009-White Top Hat	12abCRISPR	4	1.212	0.303	0.722
C3-12abCRISPR_set3-0010-White Top Hat	12abCRISPR	24	5.291	0.22	2.117
C3-12abCRISPR_set3-0011-White Top Hat	12abCRISPR	9	2.187	0.243	1.555
C3-12abCRISPR_set3-0012-White Top Hat	12abCRISPR	7	1.04	0.149	0.649
C3-12abCRISPR_set3-0013-White Top Hat	12abCRISPR	2	0.205	0.102	0.227
C3-12abCRISPR_set3-0014-White Top Hat	12abCRISPR	21	4.234	0.202	1.893
C3-12abCRISPR_set3-0015-White Top Hat	12abCRISPR	3	2.654	0.885	1.851
C3-12abCRISPR_set3-0016-White Top Hat	12abCRISPR	8	1.581	0.198	0.531
C3-12abCRISPR_set3-0017-White Top Hat	12abCRISPR	13	2.473	0.19	0.752
C3-12abCRISPR_set3-0018-White Top Hat	12abCRISPR	10	1.851	0.185	1.026
