# Supplementary material for: A Rab/Kinesin-12/kinase module couples vesicle delivery and phragmoplast dynamics during plant cell cytokinesis
Source: EMBO J. 2026 May 15;45(13):4694–732. doi: 10.1038/s44318-026-00804-1 (PMC13323771; doi:10.1038/s44318-026-00804-1)
Supplement: Supplementary file 8 — Source data Fig. 4 [file 44318_2026_804_MOESM8_ESM.zip]

Archive with 14 entries (10 files):
- Fig 4/
- __MACOSX/._Fig 4
- Fig 4/Fig 4B/
- __MACOSX/Fig 4/._Fig 4B
- Fig 4/Fig 4A/
- __MACOSX/Fig 4/._Fig 4A
- Fig 4/Fig 4H/
- __MACOSX/Fig 4/._Fig 4H
- Fig 4/Fig 4B/Sourcedata_4B.csv
- __MACOSX/Fig 4/Fig 4B/._Sourcedata_4B.csv
- Fig 4/Fig 4A/Sourcedata_4A.csv
- __MACOSX/Fig 4/Fig 4A/._Sourcedata_4A.csv
- Fig 4/Fig 4H/Y2H plate photos.pptx
- __MACOSX/Fig 4/Fig 4H/._Y2H plate photos.pptx
