# Supplementary material for: A Rab/Kinesin-12/kinase module couples vesicle delivery and phragmoplast dynamics during plant cell cytokinesis
Source: EMBO J. 2026 May 15;45(13):4694–732. doi: 10.1038/s44318-026-00804-1 (PMC13323771; doi:10.1038/s44318-026-00804-1)
Supplement: Supplementary file 8 — Source data Fig. 4 [file 44318_2026_804_MOESM8_ESM.zip › Fig 4/Fig 4B/Sourcedata_4B.csv]

position	cellplate	combo	Mean Ratio	SD Ratio	length
-4.5	short	Kin-12A	1.054461326	0.195513644	<9µm
-3.5	short	Kin-12A	1.092823023	0.297208686	<9µm
-2.5	short	Kin-12A	0.92224463	0.228625096	<9µm
-1.5	short	Kin-12A	0.99095781	0.252197353	<9µm
-0.5	short	Kin-12A	1.099012472	0.363021863	<9µm
0.5	short	Kin-12A	1.037692003	0.279302926	<9µm
1.5	short	Kin-12A	0.90118788	0.202906946	<9µm
2.5	short	Kin-12A	0.861198328	0.217865531	<9µm
3.5	short	Kin-12A	0.905539118	0.261929639	<9µm
4.5	short	Kin-12A	1.311244481	0.576716165	<9µm
-6.5	medium	Kin-12A	0.997229847	0.267382441	9-13µm
-5.5	medium	Kin-12A	1.161379598	0.25360528	9-13µm
-4.5	medium	Kin-12A	1.147977985	0.171578074	9-13µm
-3.5	medium	Kin-12A	0.956381279	0.257442732	9-13µm
-2.5	medium	Kin-12A	0.870876243	0.222749083	9-13µm
-1.5	medium	Kin-12A	0.992234594	0.338614177	9-13µm
-0.5	medium	Kin-12A	0.879049577	0.219066798	9-13µm
0.5	medium	Kin-12A	1.025586456	0.311172591	9-13µm
1.5	medium	Kin-12A	0.944664453	0.192879822	9-13µm
2.5	medium	Kin-12A	0.885023788	0.185877085	9-13µm
3.5	medium	Kin-12A	0.931011097	0.198250736	9-13µm
4.5	medium	Kin-12A	0.949159919	0.238561737	9-13µm
5.5	medium	Kin-12A	1.145969997	0.469245335	9-13µm
6.5	medium	Kin-12A	1.253402425	0.247055401	9-13µm
-9.5	long	Kin-12A	1.133770236	0.110366418	>13µm
-8.5	long	Kin-12A	1.118812214	0.216291172	>13µm
-7.5	long	Kin-12A	1.212218734	0.332730368	>13µm
-6.5	long	Kin-12A	1.1284397	0.3800879	>13µm
-5.5	long	Kin-12A	0.912164332	0.153525678	>13µm
-4.5	long	Kin-12A	0.921727598	0.172299971	>13µm
-3.5	long	Kin-12A	0.893742602	0.291143965	>13µm
-2.5	long	Kin-12A	0.857666067	0.156745286	>13µm
-1.5	long	Kin-12A	0.873474649	0.148314885	>13µm
-0.5	long	Kin-12A	0.891499602	0.169690876	>13µm
0.5	long	Kin-12A	0.838059336	0.112248477	>13µm
1.5	long	Kin-12A	0.870118216	0.1571768	>13µm
2.5	long	Kin-12A	0.845511311	0.122858829	>13µm
3.5	long	Kin-12A	0.928724047	0.143692001	>13µm
4.5	long	Kin-12A	0.870630186	0.188159707	>13µm
5.5	long	Kin-12A	0.907642924	0.21509308	>13µm
6.5	long	Kin-12A	1.039508634	0.273200012	>13µm
7.5	long	Kin-12A	1.134225143	0.240432519	>13µm
8.5	long	Kin-12A	1.227628949	0.111290178	>13µm
9.5	long	Kin-12A	1.07643674	0.327631053	>13µm
-4.5	short	Kin-12F	0.942304061	0.172672139	<9µm
-3.5	short	Kin-12F	1.027157501	0.130111103	<9µm
-2.5	short	Kin-12F	1.009839039	0.048462742	<9µm
-1.5	short	Kin-12F	1.107430017	0.053405278	<9µm
-0.5	short	Kin-12F	1.076106702	0.037374153	<9µm
0.5	short	Kin-12F	1.026730964	0.113639864	<9µm
1.5	short	Kin-12F	0.993161369	0.142253876	<9µm
2.5	short	Kin-12F	1.030833929	0.095271713	<9µm
3.5	short	Kin-12F	0.923322077	0.030587253	<9µm
4.5	short	Kin-12F	0.915701004	0.130976919	<9µm
-6.5	medium	Kin-12F	0.727834003	0.26436067	9-13µm
-5.5	medium	Kin-12F	0.81689016	0.207192597	9-13µm
-4.5	medium	Kin-12F	0.939294919	0.118058008	9-13µm
-3.5	medium	Kin-12F	1.083166085	0.165680087	9-13µm
-2.5	medium	Kin-12F	1.144737967	0.165462938	9-13µm
-1.5	medium	Kin-12F	1.173050326	0.163909908	9-13µm
-0.5	medium	Kin-12F	1.159196194	0.159535836	9-13µm
0.5	medium	Kin-12F	1.146001735	0.180400071	9-13µm
1.5	medium	Kin-12F	1.116448966	0.114940893	9-13µm
2.5	medium	Kin-12F	1.156883782	0.126406483	9-13µm
3.5	medium	Kin-12F	1.091137084	0.107507072	9-13µm
4.5	medium	Kin-12F	0.979972294	0.128090433	9-13µm
5.5	medium	Kin-12F	0.881189236	0.200122992	9-13µm
6.5	medium	Kin-12F	0.709034586	0.198785325	9-13µm
-9.5	long	Kin-12F	1.039375564	0.083042546	>13µm
-8.5	long	Kin-12F	0.836370065	0.243604809	>13µm
-7.5	long	Kin-12F	0.682878041	0.240203617	>13µm
-6.5	long	Kin-12F	0.817067872	0.159469877	>13µm
-5.5	long	Kin-12F	0.958833846	0.159864875	>13µm
-4.5	long	Kin-12F	1.090439207	0.124677066	>13µm
-3.5	long	Kin-12F	1.167664279	0.133145836	>13µm
-2.5	long	Kin-12F	1.231429112	0.138880217	>13µm
-1.5	long	Kin-12F	1.203610144	0.190319338	>13µm
-0.5	long	Kin-12F	1.199480656	0.181948598	>13µm
0.5	long	Kin-12F	1.204651223	0.191995929	>13µm
1.5	long	Kin-12F	1.241687837	0.309660181	>13µm
2.5	long	Kin-12F	1.130659871	0.188551837	>13µm
3.5	long	Kin-12F	1.108778927	0.119631495	>13µm
4.5	long	Kin-12F	1.068446472	0.113405812	>13µm
5.5	long	Kin-12F	0.970183211	0.118817949	>13µm
6.5	long	Kin-12F	0.8398508	0.175305884	>13µm
7.5	long	Kin-12F	0.733197923	0.258597322	>13µm
8.5	long	Kin-12F	0.843454131	0.295715746	>13µm
9.5	long	Kin-12F	0.924709791	0.110154677	>13µm
