# Supplementary material for: A Rab/Kinesin-12/kinase module couples vesicle delivery and phragmoplast dynamics during plant cell cytokinesis
Source: EMBO J. 2026 May 15;45(13):4694–732. doi: 10.1038/s44318-026-00804-1 (PMC13323771; doi:10.1038/s44318-026-00804-1)
Supplement: Supplementary file 8 — Source data Fig. 4 [file 44318_2026_804_MOESM8_ESM.zip › Fig 4/Fig 4A/Sourcedata_4A.csv]

genotype	treatment	time (min)	Area (square um)	mean Feret diameter (um)	expansion rate
kin-12ab	DMSO	20	91.51	11.27	0.212
kin-12ab	DEX	20	119.479	12.595	0.2121
kin-12ab	DMSO	20	91.55	11.53	0.2385
kin-12ab	DMSO	25	138.9	14.19	0.2812
kin-12ab	DMSO	20	89.88	11.8	0.285
kin-12ab	DEX	25	136.46	14.717	0.29168
kin-12ab	DEX	30	184.04	16.04	0.305
kin-12ab	DMSO	20	98.58	11.67	0.305
kin-12ab	DEX	25	149.344	14.054	0.3076
kin-12ab	DEX	30	188.58	16.18	0.314
kin-12ab	DEX	25	152.32	14.19	0.3184
kin-12ab	DEX	30	178.84	16.84	0.322666667
kin-12ab	DEX	15	147.87	14.19	0.327333333
kin-12ab	DEX	20	94.008	11.137	0.33145
kin-12ab	DMSO	20	198.49	16.44	0.3445
kin-12ab	DMSO	20	152.16	14.58	0.358
kin-12ab	DEX	30	247.624	18.164	0.371233333
kin-12ab	DMSO	20	215.74	17.1	0.3775
kin-12ab	DEX	20	162.74	14.72	0.378
WT	DMSO	25	181.091	15.247	0.38184
kin-12ab	DEX	30	182.95	18.3	0.389
kin-12ab	DEX	25	175.923	15.645	0.39244
kin-12ab	DEX	20	133.981	13.523	0.39775
kin-12ab	DEX	30	233.4	18.83	0.398
kin-12ab	DEX	15	106.77	13.13	0.406666667
kin-12ab	DEX	30	199.13	18.03	0.406666667
kin-12ab	DMSO	30	196.24	21.53	0.417
kin-12ab	DEX	25	140.046	17.954	0.42116
kin-12ab	DEX	30	238.325	18.296	0.424266667
WT	DEX	15	140.995	13.656	0.424266667
kin-12ab	DMSO	20	107.86	13.26	0.431
kin-12ab	DMSO	15	114.42	12.33	0.433333333
WT	DEX	25	213.751	17.103	0.44016
WT	DMSO	30	155.356	19.987	0.440833333
WT	DEX	20	179.93	16.44	0.4574
kin-12ab	DMSO	25	163.9	19.05	0.4596
WT	DMSO	30	156.534	20.031	0.4644
kin-12ab	DMSO	30	252.44	22.67	0.468333333
WT	DEX	15	158.063	14.584	0.468466667
kin-12ab	DMSO	15	155.95	14.85	0.468666667
WT	DEX	20	197.632	17.745	0.47625
kin-12ab	DMSO	25	132.08	17.91	0.4776
WT	DEX	25	156.885	21.514	0.47872
kin-12ab	DMSO	40	262.23	25.92	0.479
WT	DEX	25	149.872	19.211	0.48736
kin-12ab	DEX	20	129.305	15.91	0.4972
kin-12ab	DEX	25	233.649	20.02	0.49852
WT	DMSO	20	120.956	18.009	0.5027
kin-12ab	DMSO	15	110.46	13.26	0.504
WT	DEX	20	139.606	18.571	0.5043
WT	DEX	20	118.09	16.11	0.5271
kin-12ab	DEX	20	202.431	16.175	0.53035
WT	DMSO	20	113.133	17.187	0.54115
kin-12ab	DEX	20	215.034	17.634	0.5436
WT	DMSO	20	198.616	16.308	0.55685
kin-12ab	DEX	25	171.07	22.46	0.5588
WT	DMSO	25	169.366	21.585	0.57704
WT	DEX	20	152.579	21.676	0.6927
kin-12f	DMSO	15	111.657	12.463	0.2298
kin-12f	DMSO	25	145.704	13.848	0.21804
kin-12f	DMSO	20	81.211	11.137	0.28505
kin-12f	DMSO	20	137.936	13.656	0.2718
kin-12f	DEX	15	65.538	10.587	0.283466667
kin-12f	DMSO	20	93.2	11.932	0.3182
kin-12f	DMSO	25	133.594	14.584	0.28108
kin-12f	DMSO	15	81.211	11.137	0.353533333
kin-12f	DMSO	25	181.055	16.705	0.3394
kin-12f	DMSO	35	220.325	17.766	0.329571429
kin-12f	DMSO	20	118.917	13.126	0.34475
kin-12f	DMSO	25	201.938	16.705	0.34468
kin-12f	DMSO	25	190.759	15.777	0.38712
kin-12f	DMSO	30	246.025	17.899	0.375666667
WT	DMSO	25	217.536	16.794	0.37712
kin-12f	DEX	30	209.145	17.766	0.380066667
kin-12f	DMSO	30	239.028	17.634	0.371233333
kin-12f	DMSO	25	215.713	16.647	0.37716
kin-12f	DEX	20	185.608	16.043	0.3845
kin-12f	DMSO	20	241.082	18.414	0.4272
kin-12f	DEX	15	210.157	16.499	0.402666667
WT	DMSO	20	193.273	15.763	0.42725
kin-12f	DEX	25	217.231	17.236	0.42956
kin-12f	DMSO	20	171.317	15.512	0.411
kin-12f	DMSO	25	122.169	17.768	0.40312
WT	DMSO	20	207.857	16.941	0.44195
WT	DMSO	10	93.034	11.638	0.442
kin-12f	DMSO	35	216.353	24.625	0.4422
WT	DMSO	10	153.842	13.995	0.4567
kin-12f	DEX	20	229.168	17.383	0.45665
WT	DMSO	20	266.494	18.562	0.47145
kin-12f	DEX	30	208.161	22.239	0.476133333
kin-12f	DEX	15	205.384	16.175	0.4508
kin-12f	DMSO	30	169.841	20.465	0.474466667
kin-12f	DEX	20	262.9	18.562	0.48395
kin-12f	DEX	20	199.126	18.031	0.4773
kin-12f	DEX	20	219.798	18.827	0.5237
kin-12f	DMSO	15	124.383	15.91	0.512666667
kin-12f	DEX	25	236.146	19.225	0.50384
kin-12f	DEX	15	193.255	16.705	0.530333333
WT	DMSO	20	242.666	19.388	0.54955
kin-12f	DEX	30	262.443	22.892	0.5421
kin-12f	DEX	15	163.776	17.442	0.5706
WT	DMSO	20	186.958	20.388	0.57745
WT	DMSO	20	154.558	19.705	0.5433
kin-12f	DEX	20	227.215	17.825	0.5598
kin-12f	DEX	20	179.93	16.44	0.58335
kin-12f	DEX	15	172.882	15.777	0.574533333
kin-12f	DMSO	20	148.43	19.733	0.5624
kin-12f	DEX	15	170.834	16.057	0.618733333
kin-12f	DEX	30	261.775	25.061	0.632066667
WT	DMSO	20	120.986	19.123	0.63205
kin-12f	DEX	15	218.057	18.12	0.628533333
WT	DMSO	20	195.747	20.852	0.6301
kin-12f	DEX	20	157.857	20.948	0.6202
kin-12f	DEX	20	271.269	20.035	0.64085
kin-12f	DEX	20	177.909	22.585	0.6431
