# Supplementary material for: A Rab/Kinesin-12/kinase module couples vesicle delivery and phragmoplast dynamics during plant cell cytokinesis
Source: EMBO J. 2026 May 15;45(13):4694–732. doi: 10.1038/s44318-026-00804-1 (PMC13323771; doi:10.1038/s44318-026-00804-1)
Supplement: Supplementary file 9 — Source data Fig. 5 [file 44318_2026_804_MOESM9_ESM.zip]

Archive with 19 entries (14 files):
- Fig 5/Fig 5H/Sourcedata_5H.csv
- Fig 5/Fig 5H/
- Fig 5/Fig 5I/Sourcedata_5I.csv
- Fig 5/Fig 5I/
- Fig 5/Fig 5N/CORRECTED-Sourcedata_5N.csv
- Fig 5/Fig 5N/Sourcedata_5N.csv
- Fig 5/Fig 5N/
- Fig 5/Fig 5O&P/Sourcedata_5OP.csv
- Fig 5/Fig 5O&P/
- Fig 5/
- __MACOSX/._Fig 5
- __MACOSX/Fig 5/._Fig 5H
- __MACOSX/Fig 5/._Fig 5I
- __MACOSX/Fig 5/._Fig 5O
- __MACOSX/Fig 5/._Fig 5P&Q
- __MACOSX/Fig 5/Fig 5H/._Sourcedata_5H.csv
- __MACOSX/Fig 5/Fig 5I/._Sourcedata_5I.csv
- __MACOSX/Fig 5/Fig 5O/._Sourcedata_5O.csv
- __MACOSX/Fig 5/Fig 5P&Q/._Sourcedata_5PQ.csv
