# Supplementary material for: A Rab/Kinesin-12/kinase module couples vesicle delivery and phragmoplast dynamics during plant cell cytokinesis
Source: EMBO J. 2026 May 15;45(13):4694–732. doi: 10.1038/s44318-026-00804-1 (PMC13323771; doi:10.1038/s44318-026-00804-1)
Supplement: Supplementary file 9 — Source data Fig. 5 [file 44318_2026_804_MOESM9_ESM.zip › Fig 5/Fig 5H/Sourcedata_5H.csv]

ImageID	addition	Area	Perimeter	Mean YFP	SD YFP	Mean RFP	SD RFP	particle count	total area	average size	%area	Mean signal	YFP/RFP	particle/area	particle area/area	particle/area/RFP	addition	particle number (normalised)	YFP/RFP (normalised)			ANOVA and Tukey
																						Combination	P value
C1-MAX_#6 262 12A tail OD 600 0.1 48hrs.czi_cleared.tif	control	8813.762	841.537	32.546	30.346	176.068	61.735	203	181.86	0.896	0.54	117.885	0.184849036	0.023032163	0.020633641	0.000130814	control	0.63448868	0.789749508			A2aQL-A2aNI	0.226068459
																						A2aSN-A2aNI	0.979477195
C1-MAX_#5 262 12A tail OD 600 0.1 48hrs.czi_cleared.tif	control	3191.931	353.137	29.138	27.271	145.442	55.788	62	53.21	0.858	0.158	123.138	0.200341029	0.019423979	0.01667016	0.000133551	control	0.647765699	0.855937543			A2aWT-A2aNI	0.000294055
																						control-A2aNI	0.985648481
C1-MAX_#5 262 12A tail OD 600 0.1 48hrs.czi_cleared.tif	control	7138.66	829.706	26.72	24.696	149.488	56.716	55	77.969	1.418	0.232	116.835	0.178743444	0.007704527	0.010922078	5.15E-05	control	0.249982295	0.763663964			A2aSN-A2aQL	0.284040009
																						A2aWT-A2aQL	0.517738977
C1-MAX_#4 262 12A tail OD 600 0.1 48hrs.czi_cleared.tif	control	6868.071	749.379	37.935	31.144	110.976	53.977	291	253.686	0.872	0.753	117.355	0.341830666	0.042369975	0.036937009	0.000381794	control	1.851819854	1.460438241			control-A2aQL	0.03309116
																						A2aWT-A2aSN	7.51E-06
C1-MAX_#3 262 12A tail OD 600 0.1 48hrs.tif_cleared.tif	control	4247.768	445.187	38.021	33.457	143.807	55.75	239	178.532	0.747	0.53	115.464	0.264389077	0.056264843	0.042029602	0.000391252	control	1.897696148	1.129576591			control-A2aSN	0.608827568
																						control-A2aWT	4.55E-08
C1-MAX_#3 262 12A tail OD 600 0.1 48hrs-2.tif_cleared.tif	control	8019.843	865.755	35.698	27.944	151.715	58.845	183	213.776	1.168	0.635	108.644	0.235296444	0.022818402	0.026655883	0.000150403	control	0.729501673	1.005281149
C1-MAX_#2 262 12A tail OD 600 0.1 48hrs.tif_cleared.tif	control	10257.732	1008.572	33.515	26.674	112.016	55.53	333	235.316	0.707	0.699	115.161	0.299198329	0.032463316	0.022940354	0.00028981	control	1.40566689	1.27829573
C1-MAX_#1 262 12A tail OD 600 0.1 48hrs.tif_cleared.tif	control	7920.333	880.428	31.834	24.461	131.24	53.086	188	100.021	0.532	0.297	113.252	0.242563243	0.023736376	0.012628383	0.000180862	control	0.877238688	1.03632784
C1-MAX_#1 262 12A tail OD 600 0.1 48hrs-2.tif_cleared.tif	control	4952.131	621.255	24.167	17.224	91.445	39.789	33	13.704	0.415	0.041	111.046	0.264279075	0.006663798	0.002767294	7.29E-05	control	0.353452812	1.129106617
C1-MAX_#8 262 12A tail OD 600 0.1 278 A2a WT OD 600 0.1 48hrs.tif_cleared.tif	A2aWT	4905.634	524.287	51.177	47.15	141.349	63.621	428	600.837	1.404	1.784	120.529	0.362061281	0.087246623	0.12247897	0.000617243	A2aWT	2.993818556	1.546871573
C1-MAX_Reslice of Reslice of #7 262 12A tail OD 600 0.1 278 A2a WT OD 600 0.1 48hrs.tif_cleared.tif	A2aWT	5690.703	738.506	46.075	45.829	163.196	56.51	478	450.5	0.942	1.339	118.546	0.282329224	0.083996652	0.079164209	0.000514698	A2aWT	2.496445314	1.206224121
C1-MAX_Reslice of Reslice of #7 262 12A tail OD 600 0.1 278 A2a WT OD 600 0.1 48hrs.tif_cleared.tif	A2aWT	3025.715	428.961	44.789	47.546	162.983	53.694	223	193.417	0.867	0.575	121.696	0.274807802	0.073701588	0.063924395	0.000452204	A2aWT	2.193330751	1.174089579
C1-MAX_#6 262 12A tail OD 600 0.1 278 A2a WT OD 600 0.1 48hrs.tif_cleared.tif	A2aWT	6256.622	767.094	50.394	46.976	168.807	56.89	620	663.183	1.07	1.969	122.965	0.298530274	0.099095007	0.105996974	0.000587031	A2aWT	2.847284806	1.275441532
C1-MAX_#5 262 12A tail OD 600 0.1 278 A2a WT OD 600 0.1 48hrs.tif_cleared.tif	A2aWT	3347.9	368.981	45.908	42.93	163.595	59.708	252	282.265	1.12	0.838	119.902	0.280619823	0.075271065	0.084311061	0.000460106	A2aWT	2.231657937	1.198920874
C1-MAX_#4 262 12A tail OD 600 0.1 278 A2a WT OD 600 0.1 48hrs.tif_cleared.tif	A2aWT	5588.753	646.789	41.191	37.8	112.588	57.483	289	312.458	1.081	0.928	114.117	0.365856041	0.051710999	0.055908357	0.000459294	A2aWT	2.227719019	1.563084318
C1-MAX_#3 262 12A tail OD 600 0.1 278 A2a WT OD 600 0.1 48hrs.tif_cleared.tif	A2aWT	4488.114	579.175	52.46	46.701	149.571	62.816	373	503.228	1.349	1.494	118.654	0.35073644	0.083108406	0.112124603	0.000555645	A2aWT	2.695051976	1.498487291
C1-MAX_#3 262 12A tail OD 600 0.1 278 A2a WT OD 600 0.1 48hrs-2.tif_cleared.tif	A2aWT	4452.171	516.178	41.593	38.02	147.347	63.06	215	232.225	1.08	0.69	119.029	0.282279246	0.048291047	0.052159946	0.000327737	A2aWT	1.589625847	1.206010594
C1-MAX_#2 262 12A tail OD 600 0.1 278 A2a WT OD 600 0.1 48hrs.tif_cleared.tif	A2aWT	4959.622	569.246	53.885	44.605	182.59	54.894	433	509.243	1.176	1.512	118.344	0.295114738	0.087305041	0.102677785	0.000478148	A2aWT	2.319166453	1.260848986
C1-MAX_#2 262 12A tail OD 600 0.1 278 A2a WT OD 600 0.1 48hrs.tif_cleared.tif	A2aWT	3964.065	508.719	44.027	39.92	166.135	57.068	246	280.975	1.142	0.834	119.82	0.265007374	0.062057509	0.070880523	0.000373537	A2aWT	1.811768875	1.132218203
C1-MAX_#1 262 12A tail OD 600 0.1 278 A2a WT OD 600 0.1 48hrs.tif_cleared.tif	A2aWT	7216.482	816.502	43.337	36.312	106.766	55.089	445	494.781	1.112	1.469	113.575	0.405906375	0.061664395	0.068562632	0.000577566	A2aWT	2.801374019	1.734195467
C1-MAX_#8 262 12A tail OD 600 0.1 288 A2a SN OD 600 0.1 48hrs.tif_cleared.tif	A2aSN	6065.183	683.698	32.727	30.844	123.865	56.801	207	190.011	0.918	0.564	122.277	0.264215073	0.034129226	0.031328156	0.000275536	A2aSN	1.336433704	1.128833175
C1-MAX_#7 262 12A tail OD 600 0.1 288 A2a SN OD 600 0.1 48hrs.tif_cleared.tif	A2aSN	8876.345	956.991	25.465	30.125	133.037	60.98	157	164.661	1.049	0.489	128.633	0.191412915	0.01768746	0.018550541	0.000132951	A2aSN	0.644855823	0.817793044
C1-MAX_#6 262 12A tail OD 600 0.1 288 A2a SN OD 600 0.1 48hrs.tif_cleared.tif	A2aSN	3331.932	455.353	30.534	27.847	189.867	54.168	104	59.983	0.577	0.178	126.374	0.160817836	0.031213122	0.018002468	0.000164395	A2aSN	0.797365263	0.687078546
C1-MAX_#6 262 12A tail OD 600 0.1 288 A2a SN OD 600 0.1 48hrs-2.tif_cleared.tif	A2aSN	6559.462	678.167	38.497	35.477	151.706	67.354	351	348.116	0.992	1.034	122.936	0.253760563	0.053510486	0.053070816	0.000352725	A2aSN	1.710825555	1.0841673
C1-MAX_#6 262 12A tail OD 600 0.1 288 A2a SN OD 600 0.1 48hrs-2.tif_cleared.tif	A2aSN	6413.762	755.569	36.07	34.308	131.833	60.688	253	271.022	1.071	0.805	126.714	0.273603726	0.039446428	0.042256323	0.000299215	A2aSN	1.451286436	1.168945281
C1-MAX_#5 262 12A tail OD 600 0.1 288 A2a SN OD 600 0.1 48hrs.tif_cleared.tif	A2aSN	6500.129	687.43	26.299	25.772	111.669	63.249	138	99.578	0.722	0.296	122.541	0.235508512	0.021230348	0.015319388	0.000190119	A2aSN	0.922134083	1.006187188
C1-MAX_#5 262 12A tail OD 600 0.1 288 A2a SN OD 600 0.1 48hrs-2.tif_cleared.tif	A2aSN	1964.514	280.906	28.354	25.058	139.626	57.702	46	17.11	0.372	0.051	120.33	0.203071061	0.023415461	0.008709533	0.000167701	A2aSN	0.813403426	0.867601339
C1-MAX_#3 262 12A tail OD 600 0.1 288 A2a SN OD 600 0.1 48hrs.tif_cleared.tif	A2aSN	4984.382	598.284	31.253	32.769	97.245	58.09	157	158.912	1.012	0.472	121.497	0.321384133	0.031498388	0.031881987	0.000323908	A2aSN	1.571052301	1.373082418
C1-MAX_#2 262 12A tail OD 600 0.1 288 A2a SN OD 600 0.1 48hrs.tif_cleared.tif	A2aSN	9297.793	910.443	36.11	36.258	155.968	61.295	244	384.314	1.575	1.141	125.287	0.231521851	0.026242787	0.041333895	0.000168258	A2aSN	0.816101245	0.989154566
C1-MAX_#1 262 12A tail OD 600 0.1 288 A2a SN OD 600 0.1 48hrs.tif_cleared.tif	A2aSN	6102.317	708.184	26.247	23.746	92.659	51.829	101	55.031	0.545	0.163	124.473	0.283264443	0.01655109	0.00901805	0.000178624	A2aSN	0.866380344	1.210219753
C1-MAX_#1 262 12A tail OD 600 0.1 288 A2a SN OD 600 0.1 48hrs-2.tif_cleared.tif	A2aSN	4741.367	549.746	30.217	24.766	104.874	58.238	97	65.536	0.676	0.195	115.493	0.288126704	0.020458235	0.013822174	0.000195074	A2aSN	0.946171624	1.230993293
C1-MAX_#8 262 12A tail OD 600 0.1 284 A2a QL OD 600 0.1 48hrs.tif_cleared.tif	A2aQL	4730.115	511.309	35.774	30.075	123.627	55.918	222	121.808	0.549	0.362	114.58	0.289370445	0.04693332	0.025751594	0.000379636	A2aQL	1.841355039	1.236307053
C1-MAX_#7 262 12A tail OD 600 0.1 284 A2a QL OD 600 0.1 48hrs.tif_cleared.tif	A2aQL	4336.812	533.137	39.048	37.696	118.857	50.74	406	216.316	0.533	0.642	118.552	0.328529241	0.093617155	0.049879036	0.000787645	A2aQL	3.820324588	1.403609197
C1-MAX_#7 262 12A tail OD 600 0.1 284 A2a QL OD 600 0.1 48hrs.tif_cleared.tif	A2aQL	4480.288	460.559	45.135	44.433	177.047	55.13	436	299.336	0.687	0.889	121.221	0.254932306	0.097315173	0.066811776	0.000549657	A2aQL	2.66600878	1.089173458
C1-MAX_#7 262 12A tail OD 600 0.1 284 A2a QL OD 600 0.1 48hrs.tif_cleared.tif	A2aQL	4010.049	460.739	38.488	34.433	157.025	55.918	281	164.858	0.587	0.49	119.223	0.245107467	0.070073957	0.041111218	0.00044626	A2aQL	2.164499196	1.047197789
C1-MAX_#6 262 12A tail OD 600 0.1 284 A2a QL OD 600 0.1 48hrs.tif_cleared.tif	A2aQL	4918.137	590.745	47.239	45.751	134.984	56.905	536	491.02	0.916	1.458	122.72	0.349959995	0.108984357	0.099838618	0.000807387	A2aQL	3.916079179	1.495170008
C1-MAX_#5 262 12A tail OD 600 0.1 284 A2a QL OD 600 0.1 48hrs.tif_cleared.tif	A2aQL	7626.501	844.537	38.11	37.063	126.666	58.284	472	430.131	0.911	1.277	121.462	0.300870005	0.061889456	0.056399521	0.000488604	A2aQL	2.369879157	1.285437802
C1-MAX_#4 262 12A tail OD 600 0.1 284 A2a QL OD 600 0.1 48hrs.tif_cleared.tif	A2aQL	10968.711	916.504	52.03	41.884	188.005	55.576	1136	1115.711	0.982	3.313	118.797	0.276747959	0.10356732	0.101717604	0.000550875	A2aQL	2.671916785	1.18237871
C1-MAX_#3 262 12A tail OD 600 0.1 284 A2a QL OD 600 0.1 48hrs.tif_cleared.tif	A2aQL	7294.836	715.015	43.865	34.925	129.67	62.141	448	399.209	0.891	1.185	117.499	0.338281792	0.061413307	0.054724877	0.000473612	A2aQL	2.297166958	1.445276023
C1-MAX_#3 262 12A tail OD 600 0.1 284 A2a QL OD 600 0.1 48hrs.tif_cleared.tif	A2aQL	8438.062	851.907	45.38	39.332	152.588	65.372	527	681.396	1.293	2.023	118.26	0.297402155	0.062455099	0.080752666	0.000409305	A2aQL	1.985258722	1.270621752
C1-MAX_#2 262 12A tail OD 600 0.1 284 A2a QL OD 600 0.1 48hrs.tif_cleared.tif	A2aQL	9659.947	1027.888	42.003	35.876	161.394	57.603	533	511.635	0.96	1.519	119.762	0.26025131	0.055176286	0.052964576	0.000341873	A2aQL	1.658191446	1.111898386
C1-MAX_#2 262 12A tail OD 600 0.1 284 A2a QL OD 600 0.1 48hrs.tif_cleared.tif	A2aQL	2474.712	360.407	44.845	37.262	205.827	46.817	134	148.378	1.107	0.441	119.398	0.217877149	0.054147715	0.059957684	0.000263074	A2aQL	1.275990322	0.930858908
C1-MAX_#1 262 12A tail OD 600 0.1 284 A2a QL OD 600 0.1 48hrs.tif_cleared.tif	A2aQL	3475.162	435.517	51.705	43.151	203.976	47.553	261	344.69	1.321	1.024	121.242	0.253485704	0.075104412	0.099186743	0.000368202	A2aQL	1.785895208	1.082992992
C1-MAX_#6 260 12A tail OD 600 0.1 48hrs.tif_cleared.tif	control	9124.35	881.823	31.77	27.971	137.647	61.503	249	180.954	0.727	0.537	111.499	0.230807791	0.027289615	0.019831988	0.000198258	control	0.961612834	0.986103816
C1-MAX_#6 260 12A tail OD 600 0.1 48hrs.tif_cleared.tif	control	6175.886	589.036	30.898	23.601	120.603	55.149	83	77.536	0.934	0.23	111.886	0.256195949	0.013439367	0.012554636	0.000111435	control	0.540493283	1.094572248
C1-MAX_#5 260 12A tail OD 600 0.1 48hrs.tif_cleared.tif	control	10057.404	896.777	31.609	25.201	157.594	58.975	227	155.811	0.686	0.463	117.666	0.200572357	0.022570437	0.015492169	0.000143219	control	0.694656131	0.856925867
C1-MAX_#4 260 12A tail OD 600 0.1 48hrs.tif_cleared.tif	control	10834.174	962.988	30.501	27.139	128.985	58.209	237	172.744	0.729	0.513	117.572	0.236469357	0.021875226	0.015944363	0.000169595	control	0.822589046	1.010292305
C1-MAX_#3 260 12A tail OD 600 0.1 48hrs.tif_cleared.tif	control	8921.837	784.009	35.935	29.741	113.24	61.922	290	319.478	1.102	0.949	113.985	0.317334864	0.032504517	0.035808545	0.000287041	control	1.392237871	1.355782311
C1-MAX_#3 260 12A tail OD 600 0.1 48hrs.tif_cleared.tif	control	4295.839	409.545	31.183	25.839	123.716	60.17	77	63.025	0.819	0.187	113.867	0.252053089	0.017924322	0.014671174	0.000144883	control	0.702726691	1.076872285
C1-MAX_#2 260 12A tail OD 600 0.1 48hrs.tif_cleared.tif	control	1680.772	268.731	32.04	24.26	159.188	60.795	43	25.685	0.597	0.076	114.061	0.201271453	0.025583482	0.015281668	0.000160712	control	0.779505018	0.859912686
C1-MAX_#1 260 12A tail OD 600 0.1 48hrs.tif_cleared.tif	control	2190.645	308.332	26.807	21.577	117.185	50.899	35	16.175	0.462	0.048	119.74	0.228757947	0.01597703	0.00738367	0.00013634	control	0.661292513	0.977346056
C1-MAX_#1 260 12A tail OD 600 0.1 48hrs.tif_cleared.tif	control	2206.062	300.522	33.385	24.361	143.718	61.94	51	41.505	0.814	0.123	110.19	0.232295189	0.023118117	0.018814068	0.000160857	control	0.780208878	0.99245858
C1-MAX_#6 260 12A tail OD 600 0.1 278 A2a WT OD 600 0.1 48hrs-1.tif_cleared.tif	A2aWT	7039.86	751.778	39.327	39.037	130.46	55.711	319	317.981	0.997	0.944	124.194	0.30144872	0.045313401	0.045168654	0.000347336	A2aWT	1.68468565	1.287910307
C1-MAX_#6 260 12A tail OD 600 0.1 278 A2a WT OD 600 0.1 48hrs.tif_cleared.tif	A2aWT	10406.8	874.849	45.652	39.543	167.828	58.938	612	746.242	1.219	2.216	120.158	0.272016588	0.058807703	0.071707153	0.000350405	A2aWT	1.699571286	1.162164391
C1-MAX_#5 260 12A tail OD 600 0.1 278 A2a WT OD 600 0.1 48hrs.tif_cleared.tif	A2aWT	15707.637	1425.299	42.753	37.724	152.886	65.108	602	683.807	1.136	2.031	114.551	0.279639732	0.038325306	0.04353341	0.000250679	A2aWT	1.21587102	1.194733528
C1-MAX_#4 260 12A tail OD 600 0.1 278 A2a WT OD 600 0.1 48hrs-1.tif_cleared.tif	A2aWT	11690.519	971.172	38.26	35.908	140.289	56.035	595	545.51	0.917	1.62	120.932	0.272722737	0.050895944	0.046662599	0.000362794	A2aWT	1.75966155	1.16518134
C1-MAX_#4 260 12A tail OD 600 0.1 278 A2a WT OD 600 0.1 48hrs-1.tif_cleared.tif	A2aWT	6373.487	703.943	41.359	32.076	180.01	55.461	282	288.457	1.023	0.857	117.111	0.229759458	0.044245795	0.045258898	0.000245796	A2aWT	1.192188594	0.981624914
C1-MAX_#4 260 12A tail OD 600 0.1 278 A2a WT OD 600 0.1 48hrs.tif_cleared.tif	A2aWT	3264.762	475.285	32.819	27.268	100.434	44.427	108	53.614	0.496	0.159	120.472	0.32677181	0.033080512	0.016422024	0.000329376	A2aWT	1.597574277	1.396100746
C1-MAX_#3 260 12A tail OD 600 0.1 278 A2a WT OD 600 0.1 48hrs-1.tif_cleared.tif	A2aWT	6214.9	600.497	35.224	31.489	127.069	52.767	251	172.675	0.688	0.513	124.82	0.277203724	0.040386812	0.027784035	0.000317834	A2aWT	1.541592379	1.184325922
C1-MAX_#3 260 12A tail OD 600 0.1 278 A2a WT OD 600 0.1 48hrs.tif_cleared.tif	A2aWT	4416.819	550.799	30.545	26.865	99.152	42.665	105	68.755	0.655	0.204	121.545	0.308062369	0.023772765	0.015566633	0.000239761	A2aWT	1.162914561	1.316166479
C1-MAX_#2 260 12A tail OD 600 0.1 278 A2a WT OD 600 0.1 48hrs-1.tif_cleared.tif	A2aWT	7929.568	698.779	38.143	33.326	94.445	48.825	408	339.334	0.832	1.008	117.474	0.403864683	0.051452992	0.042793504	0.000544793	A2aWT	2.642416392	1.725472539
C1-MAX_#2 260 12A tail OD 600 0.1 278 A2a WT OD 600 0.1 48hrs.tif_cleared.tif	A2aWT	9720.826	899.256	41.168	35.337	108.507	56.734	585	607.325	1.038	1.803	118.086	0.379404094	0.060180071	0.062476687	0.000554619	A2aWT	2.690075881	1.620967052
C1-MAX_#1 260 12A tail OD 600 0.1 278 A2a WT OD 600 0.1 48hrs-1.tif_cleared.tif	A2aWT	5857.993	739.394	36.04	26.864	118.171	47.222	214	234.952	1.098	0.698	115.089	0.304981764	0.036531283	0.040107935	0.000309139	A2aWT	1.499421054	1.303004893
C1-MAX_#1 260 12A tail OD 600 0.1 278 A2a WT OD 600 0.1 48hrs.tif_cleared.tif	A2aWT	5995.936	655.277	42.718	32.402	128.045	43.374	347	386.5	1.114	1.148	118.842	0.333617088	0.057872532	0.064460328	0.00045197	A2aWT	2.192196359	1.425346527
C1-MAX_Reslice of Reslice of #7 260 12A tail OD 600 0.1 288 A2a SN OD 600 0.1 48hrs.tif_cleared.tif	A2aSN	10626.876	1066.101	17.427	19.897	71.012	45.987	170	104.579	0.615	0.311	116.988	0.245409227	0.015997175	0.009840992	0.000225274	A2aSN	1.092650212	1.048487028
C1-MAX_Reslice of Reslice of #7 260 12A tail OD 600 0.1 288 A2a SN OD 600 0.1 48hrs.tif_cleared.tif	A2aSN	10180.304	683.273	15.516	18.509	63.241	51.106	137	80.293	0.586	0.239	117.498	0.245347164	0.013457358	0.007887093	0.000212795	A2aSN	1.03212116	1.048221872
C1-MAX_Reslice of Reslice of #6 260 12A tail OD 600 0.1 288 A2a SN OD 600 0.1 48hrs-1-1.tif_cleared.tif	A2aSN	6757.703	669.55	19.838	21.832	71.085	49.958	155	91.594	0.591	0.272	112.781	0.279074348	0.022936788	0.013554014	0.000322667	A2aSN	1.565035597	1.19231798
C1-MAX_Reslice of Reslice of #6 260 12A tail OD 600 0.1 288 A2a SN OD 600 0.1 48hrs-1.tif_cleared.tif	A2aSN	5928.894	642.492	15.123	17.705	70.315	52.675	76	42.43	0.558	0.126	116.423	0.21507502	0.01281858	0.007156478	0.000182302	A2aSN	0.884222406	0.918887082
C1-MAX_Reslice of Reslice of #6 260 12A tail OD 600 0.1 288 A2a SN OD 600 0.1 48hrs.tif_cleared.tif	A2aSN	7498.678	691.618	15.507	17.611	118.053	55.131	61	49.312	0.808	0.147	121.501	0.131356255	0.008134767	0.006576092	6.89E-05	A2aSN	0.334224046	0.561206812
C1-MAX_#6 260 12A tail OD 600 0.1 290 A2a SN OD 600 0.1 48hrs-1.tif_cleared.tif	A2aSN	9733.447	860.789	30.421	25.952	128.594	61.076	271	151.824	0.56	0.451	119.927	0.236566247	0.027842141	0.015598174	0.000216512	A2aSN	1.050150412	1.01070626
C1-MAX_#6 260 12A tail OD 600 0.1 290 A2a SN OD 600 0.1 48hrs.tif_cleared.tif	A2aSN	7131.415	757.812	37.247	31.209	174.031	59.942	308	256.846	0.834	0.763	122.331	0.214025087	0.043189185	0.036016134	0.000248169	A2aSN	1.203699225	0.914401349
C1-MAX_#5 260 12A tail OD 600 0.1 290 A2a SN OD 600 0.1 48hrs-2-1.tif_cleared.tif	A2aSN	14347.464	1020.914	35.594	31.354	166.837	62.503	572	540.529	0.945	1.605	123.941	0.21334596	0.039867673	0.037674184	0.000238962	A2aSN	1.159039144	0.911499845
C1-MAX_#5 260 12A tail OD 600 0.1 290 A2a SN OD 600 0.1 48hrs-2.tif_cleared.tif	A2aSN	4411.356	408.34	28.632	26.211	120.488	58.825	92	69.168	0.752	0.205	124.841	0.237633623	0.020855265	0.015679533	0.00017309	A2aSN	0.839540236	1.01526652
C1-MAX_#5 260 12A tail OD 600 0.1 290 A2a SN OD 600 0.1 48hrs.tif_cleared.tif	A2aSN	5148.373	398.746	40.524	33.573	180.477	61.442	225	262.054	1.165	0.778	120.39	0.224538307	0.043703127	0.050900352	0.000242153	A2aSN	1.174519526	0.959318055
C1-MAX_#5 260 12A tail OD 600 0.1 290 A2a SN OD 600 0.1 48hrs-1-1.tif_cleared.tif	A2aSN	7315.372	582.029	33.815	27.919	138.305	65.465	221	181.289	0.82	0.538	119.572	0.244495861	0.030210357	0.024781925	0.000218433	A2aSN	1.059467325	1.044584761
C1-MAX_#5 260 12A tail OD 600 0.1 290 A2a SN OD 600 0.1 48hrs-1.tif_cleared.tif	A2aSN	8498.725	861.952	34.459	29.188	162.44	63.647	269	257.594	0.958	0.765	120.343	0.212133711	0.031651807	0.030309723	0.000194852	A2aSN	0.945094233	0.906320627
C1-MAX_#5 260 12A tail OD 600 0.1 288 A2a SN OD 600 0.1 48hrs-1.tif_cleared.tif	A2aSN	15582.216	1262.63	29.095	29.395	126.968	62.345	376	359.634	0.956	1.068	122.975	0.229152227	0.024130072	0.023079772	0.000190048	A2aSN	0.921794126	0.979030581
C1-MAX_#5 260 12A tail OD 600 0.1 288 A2a SN OD 600 0.1 48hrs.tif_cleared.tif	A2aSN	7543.097	722.698	25.811	24.216	151.739	65.049	98	67.987	0.694	0.202	119.669	0.170101292	0.012992011	0.009013141	8.56E-05	A2aSN	0.415287401	0.726741211
C1-MAX_#4 260 12A tail OD 600 0.1 290 A2a SN OD 600 0.1 48hrs-1.tif_cleared.tif	A2aSN	13927.542	1196.488	27.054	22.203	164.545	59.37	122	132.646	1.087	0.394	124.374	0.164417029	0.008759622	0.009524006	5.32E-05	A2aSN	0.258208333	0.702455748
C1-MAX_#4 260 12A tail OD 600 0.1 290 A2a SN OD 600 0.1 48hrs.tif_cleared.tif	A2aSN	2737.583	281.146	26.961	23.379	143.025	61.025	35	22.633	0.647	0.067	126.818	0.188505506	0.012785	0.008267512	8.94E-05	A2aSN	0.43356916	0.805371422
C1-MAX_#4 260 12A tail OD 600 0.1 288 A2a SN OD 600 0.1 48hrs-1-1.tif_cleared.tif	A2aSN	3293.223	367.637	33.948	27.499	109.508	63.489	98	71.305	0.728	0.212	117.606	0.310004749	0.029758082	0.021652041	0.000271743	A2aSN	1.318040268	1.324465106
C1-MAX_#4 260 12A tail OD 600 0.1 288 A2a SN OD 600 0.1 48hrs-1.tif_cleared.tif	A2aSN	2888.274	306.589	41.794	30.911	144.334	62.24	103	139.508	1.354	0.414	113.225	0.289564482	0.035661437	0.048301512	0.000247076	A2aSN	1.198394416	1.237136059
C1-MAX_#4 260 12A tail OD 600 0.1 288 A2a SN OD 600 0.1 48hrs.tif_cleared.tif	A2aSN	2851.288	358.398	39.092	35.973	201.603	52.87	53	120.095	2.266	0.357	111.12	0.193905845	0.018588091	0.042119561	9.22E-05	A2aSN	0.447205754	0.828443843
C1-MAX_#3 260 12A tail OD 600 0.1 288 A2a SN OD 600 0.1 48hrs-1.tif_cleared.tif	A2aSN	7465.158	624.41	35.619	27.938	182.091	57.833	145	184.912	1.275	0.549	120.566	0.195610986	0.019423567	0.024770005	0.00010667	A2aSN	0.517380561	0.835728892
C1-MAX_#3 260 12A tail OD 600 0.1 288 A2a SN OD 600 0.1 48hrs.tif_cleared.tif	A2aSN	6491.977	624.459	38.861	33.827	125.829	61.465	228	331.655	1.455	0.985	124.753	0.308839775	0.035120272	0.051086903	0.000279111	A2aSN	1.353775717	1.319487869
C1-MAX_#2 260 12A tail OD 600 0.1 290 A2a SN OD 600 0.1 48hrs-1-1.tif_cleared.tif	A2aSN	4110.612	419.333	27.104	25.512	104.744	55.434	56	48.258	0.862	0.143	125.103	0.258764225	0.013623276	0.011739858	0.000130063	A2aSN	0.630844	1.105544959
C1-MAX_#2 260 12A tail OD 600 0.1 290 A2a SN OD 600 0.1 48hrs-1.tif_cleared.tif	A2aSN	2988.473	332.146	29.766	25.766	95.447	57.142	61	37.695	0.618	0.112	116.371	0.311858937	0.020411762	0.012613465	0.000213854	A2aSN	1.03726042	1.332386948
C1-MAX_#2 260 12A tail OD 600 0.1 290 A2a SN OD 600 0.1 48hrs.tif_cleared.tif	A2aSN	7901.747	752.385	28.899	22.993	104.075	60.43	91	65.644	0.721	0.195	115.419	0.277674754	0.011516441	0.00830753	0.000110655	A2aSN	0.53671217	1.186338351
C1-MAX_#2 260 12A tail OD 600 0.1 288 A2a SN OD 600 0.1 48hrs-1.tif_cleared.tif	A2aSN	8096.818	691.78	34.047	29.639	104.61	61.478	223	232.697	1.043	0.691	122.072	0.325466017	0.027541684	0.028739315	0.00026328	A2aSN	1.27698817	1.390521869
C1-MAX_#1 260 12A tail OD 600 0.1 290 A2a SN OD 600 0.1 48hrs.tif_cleared.tif	A2aSN	15886.582	1183.498	28.156	21.916	79.881	52.679	186	113.44	0.61	0.337	118.001	0.352474306	0.011707994	0.007140617	0.000146568	A2aSN	0.710900096	1.505912154
C1-MAX_#1 260 12A tail OD 600 0.1 288 A2a SN OD 600 0.1 48hrs-1.tif_cleared.tif	A2aSN	5998.476	644.373	37.395	34.854	105.992	57.21	131	251.422	1.919	0.747	126.256	0.352809646	0.02183888	0.041914313	0.000206043	A2aSN	0.9993713	1.507344863
C1-MAX_#1 260 12A tail OD 600 0.1 288 A2a SN OD 600 0.1 48hrs-1.tif_cleared.tif	A2aSN	4991.873	555.997	40.137	30.908	125.977	63.585	150	208.253	1.388	0.618	116.89	0.318605777	0.030048841	0.041718409	0.000238526	A2aSN	1.156927275	1.361212164
C1-MAX_#1 260 12A tail OD 600 0.1 288 A2a SN OD 600 0.1 48hrs.tif_cleared.tif	A2aSN	9813.789	884.67	29.399	27.363	72.814	55.64	195	218.137	1.119	0.648	121.788	0.403754772	0.019870001	0.022227602	0.000272887	A2aSN	1.323587314	1.725002956
#1 260 12A tail 280 A2a NI OD 0.1 48hrs-1.czi	A2aNI	5755.06	599.4	45.05	31.18	149.18	62.12	221	330.809	1.497	0.982	106.592	0.30198418	0.03840099	0.057481416	0.000257414	A2aNI	1.248536967	1.290198009
#1 260 12A tail 280 A2a NI OD 0.1 48hrs-1.czi	A2aNI	7076.79	656.99	43.54	27.01	148.59	59.7	165	272.794	1.653	0.81	104.47	0.293021065	0.023315656	0.038547703	0.000156913	A2aNI	0.761075328	1.251903971
#2 260 12A tail 280 A2a NI OD 0.1 48hrs-1.czi	A2aNI	12420.44	1129.74	40.23	34.31	214.02	47.74	167	396.925	2.377	1.179	114.27	0.187973087	0.013445578	0.031957402	6.28E-05	A2aNI	0.304715622	0.803096712
#3 260 12A tail 280 A2a NI OD 0.1 48hrs-1.czi	A2aNI	6104	568.03	29.23	21.64	100.75	55.43	64	69.867	1.092	0.207	111.947	0.290124069	0.010484928	0.011446101	0.000104069	A2aNI	0.504765873	1.239526841
#3 260 12A tail 280 A2a NI OD 0.1 48hrs-1.czi	A2aNI	2951.61	340.91	32.59	22.89	122.95	59.9	49	33.186	0.677	0.099	116.503	0.2650671	0.016601109	0.011243355	0.000135023	A2aNI	0.654904786	1.13247338
#4 260 12A tail 280 A2a NI OD 0.1 48hrs.czi	A2aNI	6696.98	600.37	34.68	28.38	147.03	60.6	189	197.69	1.046	0.587	123.275	0.235870231	0.028221676	0.029519276	0.000191945	A2aNI	0.930993042	1.007732596
#1 260 12A tail 278 A2a WT OD 0.1 48hrs_registered	A2aWT	4131.41	674.45	35.54	31.84	129.39	51.64	130	133.71	1.029	0.397	123.429	0.274673468	0.031466255	0.032364253	0.000243189	A2aWT	1.179543423	1.173515649
#2 260 12A tail 278 A2a WT OD 0.1 48hrs.czi	A2aWT	2817.89	475.45	48.46	39.81	119	24.44	297	228.947	0.771	0.68	119.786	0.407226891	0.105398011	0.081247671	0.000885698	A2aWT	4.295908696	1.739837244
#2 260 12A tail 278 A2a WT OD 0.1 48hrs.czi	A2aWT	2965.79	442.72	51.19	45.85	161.46	51.51	258	303.559	1.177	0.901	121.388	0.317044469	0.086991999	0.102353504	0.000538784	A2aWT	2.613268007	1.354541628
#3 260 12A tail 278 A2a WT OD 0.1 48hrs.czi	A2aWT	4044.52	531.47	42.24	33.85	139.73	55.94	229	188.751	0.824	0.56	112.738	0.302297288	0.056619821	0.046668331	0.000405209	A2aWT	1.965388571	1.29153573
#3 260 12A tail 278 A2a WT OD 0.1 48hrs.czi	A2aWT	2944.05	404.2	50.67	40.73	138.35	54.58	249	333.398	1.339	0.99	114.335	0.366245031	0.084577368	0.11324468	0.000611329	A2aWT	2.965135828	1.564746237
#4 260 12A tail 278 A2a WT OD 0.1 48hrs.czi	A2aWT	3895.16	505.21	56.14	45.17	160.38	54.36	432	503.198	1.165	1.494	117.73	0.350043646	0.110906869	0.129185451	0.000691526	A2aWT	3.354114054	1.495527399
#4 260 12A tail 278 A2a WT OD 0.1 48hrs.czi	A2aWT	3721.3	534.01	46.53	45.56	115.39	48.57	306	344.965	1.127	1.024	123.23	0.403241182	0.082229328	0.092700132	0.000712621	A2aWT	3.456433141	1.722808691
#5 260 12A tail 278 A2a WT OD 0.1 48hrs.czi	A2aWT	6282.09	828.57	43.83	45.83	186.21	54.57	412	333.713	0.81	0.991	122.681	0.23537941	0.065583269	0.053121334	0.000352201	A2aWT	1.708282344	1.005635614
#1 260 12A tail OD 0.1 48hrs.czi	control	6597.04	778.17	38.72	33.3	140.44	59.52	319	265.017	0.831	0.787	120.207	0.275704927	0.04835502	0.040172107	0.000344311	control	1.670014859	1.17792246
#3 260 12A tail OD 0.1 48hrs.czi	control	3065.68	406.61	41.84	33.86	185.26	55.12	159	139.813	0.879	0.415	114.707	0.225844759	0.051864513	0.045605869	0.000279955	control	1.357870128	0.964899744
#3 260 12A tail OD 0.1 48hrs.czi	control	4699.78	561.06	49.05	38.21	198.92	53.07	267	234.204	0.877	0.695	120.899	0.24658154	0.05681117	0.049832971	0.000285598	control	1.385239517	1.053495624
#5 260 12A tail OD 0.1 48hrs.czi	control	7281.22	768.99	46.98	39.98	173.74	58.76	581	486.039	0.837	1.443	124.679	0.270404052	0.07979432	0.066752412	0.000459274	control	2.227623302	1.155274986
#2 260 12A tail OD 0.1 48hrs.czi	control	4070.09	542.38	28.91	24.06	139.24	54.08	41	46.831	1.142	0.139	119.183	0.207627119	0.010073487	0.011506134	7.23E-05	control	0.350901658	0.88706665
#4 260 12A tail OD 0.1 48hrs.czi	control	3253.27	416.05	28.01	21.41	121.63	53.65	31	13.379	0.432	0.04	117.28	0.23028858	0.009528874	0.004112478	7.83E-05	control	0.379988514	0.983885538
#1 262 12A tail 280 A2a NI OD 0.1 48hrs-1.czi	A2aNI	6942.88	706.14	23.83	22.88	121.61	59.6	91	72.634	0.798	0.216	128.868	0.19595428	0.013106953	0.010461653	0.000107779	A2aNI	0.522759622	0.837195584
#1 262 12A tail 280 A2a NI OD 0.1 48hrs-1.czi	A2aNI	6619.16	650.69	29.56	33.3	170.88	58.05	122	132.814	1.089	0.394	128.942	0.172986891	0.018431342	0.020065084	0.000107861	A2aNI	0.523160934	0.739069652
#3 262 12A tail 280 A2a NI OD 0.1 48hrs-1.czi	A2aNI	2006.47	292.73	28.89	24.01	164.61	61.16	23	21.136	0.919	0.063	123.088	0.175505741	0.011462917	0.010533923	6.96E-05	A2aNI	0.337760253	0.749831191
#3 262 12A tail 280 A2a NI OD 0.1 48hrs-1.czi	A2aNI	6088.08	661.71	33.46	34	110.8	57.54	99	191.754	1.937	0.569	125.857	0.30198556	0.016261284	0.031496629	0.000146762	A2aNI	0.711843746	1.290203902
#3 262 12A tail 280 A2a NI OD 0.1 48hrs-1.czi	A2aNI	3618.19	399.75	20.84	19.28	115.24	53.16	25	14.757	0.59	0.044	126.378	0.180839986	0.006909532	0.004078559	6.00E-05	A2aNI	0.290813779	0.772621234
#4 262 12A tail 283 A2a NI OD 0.1 48hrs-1-1.cz	A2aNI	3613.5	470.32	36.43	26.58	138.52	60.24	110	74.78	0.68	0.222	116.775	0.262994513	0.0304414	0.020694617	0.000219762	A2aNI	1.065912938	1.123618454
#4 262 12A tail 283 A2a NI OD 0.1 48hrs-1-1.cz	A2aNI	1021.93	151.94	41.17	32.32	178.38	55.63	47	38.325	0.815	0.114	122.037	0.230799417	0.045991408	0.037502569	0.000257828	A2aNI	1.25054735	0.986068039
#4 262 12A tail 283 A2a NI OD 0.1 48hrs-1-1.cz	A2aNI	6718.66	692.15	35.37	26.55	118.02	65.01	191	161.678	0.846	0.48	113.997	0.299694967	0.028428288	0.024064025	0.000240877	A2aNI	1.168327726	1.280417568
#1 262 12A tail 278 A2a WT OD 0.1 48hrs	A2aWT	4537.08	619.59	35.13	35.41	134.77	56.67	298	213.904	0.718	0.635	123.493	0.26066632	0.065681011	0.047145741	0.000487356	A2aWT	2.363829722	1.113671476
#2 262 12A tail 278 A2a WT OD 0.1 48hrs.czi	A2aWT	5712.03	636.15	33.39	32.21	123.66	72.66	203	200.033	0.985	0.594	118.861	0.270014556	0.035539029	0.035019599	0.000287393	A2aWT	1.39394586	1.153610902
#2 262 12A tail 278 A2a WT OD 0.1 48hrs.czi	A2aWT	6927.61	693.62	38.77	39.06	99.04	54.55	210	301.649	1.436	0.896	113.372	0.391457997	0.030313485	0.043543011	0.000306073	A2aWT	1.484549978	1.672466179
#2 262 12A tail 278 A2a WT OD 0.1 48hrs.czi	A2aWT	3965.78	455.44	29.88	26.45	106.41	50.89	116	74.179	0.639	0.22	116.045	0.280800677	0.029250236	0.018704769	0.000274882	A2aWT	1.333265122	1.199693553
#3 262 12A tail 278 A2a WT OD 0.1 48hrs.czi	A2aWT	7649.74	828.78	50.85	52.96	172.33	60.31	400	665.28	1.663	1.976	124.292	0.295073406	0.052289359	0.086967662	0.000303426	A2aWT	1.471709249	1.260672398
#3 262 12A tail 278 A2a WT OD 0.1 48hrs.czi	A2aWT	6322.4	675.58	47.11	47.78	189.54	54.98	361	467.177	1.294	1.387	126.268	0.248549119	0.05709857	0.073892351	0.000301248	A2aWT	1.461147122	1.061901912
#4 262 12A tail 278 A2a WT OD 0.1 48hrs.czi	A2aWT	9124.58	1046.24	35.23	34.86	115.73	56.67	487	346.422	0.711	1.029	119.702	0.30441545	0.05337232	0.037965802	0.00046118	A2aWT	2.236864696	1.300585372
#6 262 12A tail 278 A2a WT OD 0.1 48hrs.czi	A2aWT	5492.35	657.31	38.78	41.6	149.97	60.74	234	331.242	1.416	0.984	130.408	0.25858505	0.042604714	0.060309703	0.000284088	A2aWT	1.377916344	1.104779452
#3 262 12A tail OD 0.1 48hrs.czi	control	11809.32	1024.12	25.85	27.74	168.39	63.81	282	376.488	1.335	1.118	121.111	0.153512679	0.023879444	0.031880582	0.00014181	control	0.687824294	0.655867975
#4 262 12A tail OD 0.1 48hrs.czi	control	6332.27	764.26	24.49	22.15	113.36	61.24	83	40.353	0.486	0.12	117.768	0.216037403	0.013107464	0.006372596	0.000115627	control	0.560826364	0.922998771
#4 262 12A tail OD 0.1 48hrs.czi	control	8778.85	907.76	28.94	25.56	139.59	59.68	226	113.538	0.502	0.337	117.659	0.207321441	0.025743691	0.012933129	0.000184424	control	0.894511841	0.885760674
#6 262 12A tail OD 0.1 48hrs.czi	control	6805.22	659.63	30.85	32.3	149.65	62.27	343	217.596	0.634	0.646	124.388	0.206147678	0.050402485	0.031974866	0.000336802	control	1.633596595	0.880745884
#1 262 12A tail OD 0.1 48hrs.czi	control	6919.08	686.18	29.72	28.78	164.62	55.26	262	180.846	0.69	0.537	121.355	0.180536994	0.037866306	0.02613729	0.000230023	control	1.115680731	0.771326731
#1 262 12A tail OD 0.1 48hrs.czi	control	4833.93	421.27	28.58	26.7	141.94	57.68	168	100.248	0.597	0.298	120.372	0.201352684	0.03475433	0.020738405	0.000244852	control	1.18760964	0.86025974
#1 262 12A tail OD 0.1 48hrs.czi	control	2796.89	322.38	28.72	27.24	107.46	55.99	97	56.823	0.586	0.169	121.623	0.267262237	0.034681378	0.020316494	0.000322738	control	1.565377554	1.141851888
