# Supplementary material for: A Rab/Kinesin-12/kinase module couples vesicle delivery and phragmoplast dynamics during plant cell cytokinesis
Source: EMBO J. 2026 May 15;45(13):4694–732. doi: 10.1038/s44318-026-00804-1 (PMC13323771; doi:10.1038/s44318-026-00804-1)
Supplement: Supplementary file 9 — Source data Fig. 5 [file 44318_2026_804_MOESM9_ESM.zip › Fig 5/Fig 5I/Sourcedata_5I.csv]

construct	addition	Day	ID	construct	addition	Area	Perimeter	Mean YFP	SD YFP	Mean RFP	SD RFP	particle count	total area	average size	%area	Mean signal	YFP/RFP	particle/area	particle area/area	particle/area/RFP	YFP/RFP.normalised	particle.area.RFP.normalised			Anova and Tukey
																									Combination	P value
KIN-12A WT	A2asub	Day1	12A WT x TIO C term with A2a sub OD 0.1 48hrs 1	KIN-12A WT	A2asub	2379.26	376.17	19.21	22.16	54.42	31.01	53	25.98	0.49	0.103	124.526	0.352995222	0.022275834	0.010919361	0.000409332	1.560203719	2.172154722			KIN-12Asub.A2asub-KIN-12A WT.A2asub	0.975210799
																									KIN-12A WT.A2aWT-KIN-12A WT.A2asub	0.001098963
KIN-12A WT	A2asub	Day1	12A WT x TIO C term with A2a sub OD 0.1 48hrs 2	KIN-12A WT	A2asub	2706.41	433.8	28.77	48.24	129.28	54.93	42	31.532	0.751	0.125	128.037	0.222540223	0.015518713	0.011650859	0.00012004	0.983605616	0.637000371			KIN-12Asub.A2aWT-KIN-12A WT.A2asub	0.998372001
																									KIN-12A WT.control-KIN-12A WT.A2asub	0.628089873
KIN-12A WT	A2asub	Day1	12A WT x TIO C term with A2a sub OD 0.1 48hrs 3	KIN-12A WT	A2asub	4212.13	539.89	19.68	35.7	81.44	46.95	93	51.94	0.558	0.206	127.176	0.241650295	0.022079091	0.012331053	0.000271109	1.06807023	1.438661909			KIN-12Asub.control-KIN-12A WT.A2asub	0.6840257
																									KIN-12A WT.A2aWT-KIN-12Asub.A2asub	8.318E-05
KIN-12A WT	A2asub	Day1	12A WT x TIO C term with A2a sub OD 0.1 48hrs 4	KIN-12A WT	A2asub	1698.24	312.18	27.72	44.57	142.46	56.89	25	84.743	3.39	0.336	143.092	0.194580935	0.014721123	0.049900485	0.000103335	0.860028349	0.548356923			KIN-12Asub.A2aWT-KIN-12Asub.A2asub	0.902898029
																									KIN-12A WT.control-KIN-12Asub.A2asub	0.972668216
KIN-12A WT	A2asub	Day1	12A WT x TIO C term with A2a sub OD 0.1 48hrs 5	KIN-12A WT	A2asub	3310.64	455.13	19.27	35.58	111.4	53.43	67	95.453	1.425	0.378	137.324	0.172980251	0.020237779	0.02883219	0.000181668	0.764555479	0.9640354			KIN-12Asub.control-KIN-12Asub.A2asub	0.978558525
																									KIN-12Asub.A2aWT-KIN-12A WT.A2aWT	0.036826943
KIN-12A WT	A2asub	Day1	12A WT x TIO C term with A2a sub OD 0.1 48hrs 6	KIN-12A WT	A2asub	2833.2	338.96	15.32	17.36	72.55	38.11	27	7.728	0.286	0.031	119.453	0.211164714	0.00952986	0.002727658	0.000131356	0.933327	0.697050819			KIN-12A WT.control-KIN-12A WT.A2aWT	1.36232E-06
																									KIN-12Asub.control-KIN-12A WT.A2aWT	5.78596E-06
KIN-12A WT	A2asub	Day1	12A WT x TIO C term with A2a sub OD 0.1 48hrs 7	KIN-12A WT	A2asub	3076.84	393.46	21.01	24.67	109.38	52.49	58	43.297	0.746	0.171	130.548	0.192082648	0.018850509	0.014071905	0.00017234	0.848986168	0.914535334			KIN-12A WT.control-KIN-12Asub.A2aWT	0.521137595
																									KIN-12Asub.control-KIN-12Asub.A2aWT	0.566519798
KIN-12A WT	A2asub	Day1	12A WT x TIO C term with A2a sub OD 0.1 48hrs 8	KIN-12A WT	A2asub	7674.56	975.27	21.9	33.64	132.63	58.78	211	225.235	1.067	0.892	132.664	0.165121013	0.027493433	0.029348262	0.000207294	0.72981843	1.10002493			KIN-12Asub.control-KIN-12A WT.control	1
KIN-12A WT	A2asub	Day1	12A WT x TIO C term with A2a sub OD 0.1 48hrs 9	KIN-12A WT	A2asub	8612.94	718.93	21.3	28.5	65.47	38.78	232	175.274	0.755	0.694	129.693	0.32533985	0.026936215	0.020350078	0.000411428	1.437969729	2.183280571
KIN-12A WT	A2asub	Day1	12A WT x TIO C term with A2a sub OD 0.1 48hrs 10	KIN-12A WT	A2asub	3592.96	404.66	15.1	16.46	74.79	49.32	31	10.967	0.354	0.043	120.557	0.20189865	0.008627984	0.003052358	0.000115363	0.892371919	0.612182776
KIN-12A WT	A2asub	Day2	12A WT x TIO C term with A2a sub O.D 0.1 48hrs 1	KIN-12A WT	A2asub	11133.21	807.1	22.68	33.76	87.75	59.17	187	198.33	1.061	0.785	125.203	0.258461538	0.016796593	0.017814269	0.000191414	1.142374253	1.015756028
KIN-12A WT	A2asub	Day2	12A WT x TIO C term with A2a sub O.D 0.1 48hrs 2	KIN-12A WT	A2asub	10018.85	836.16	19.53	22.53	71.4	54.18	193	125.391	0.65	0.496	122.127	0.273529412	0.019263688	0.012515508	0.0002698	1.208972752	1.431714919
KIN-12A WT	A2asub	Day2	12A WT x TIO C term with A2a sub O.D 0.1 48hrs 3	KIN-12A WT	A2asub	10946.51	981.66	18.51	22.54	60.83	50.8	222	129.289	0.582	0.512	123.675	0.304290646	0.020280436	0.011810979	0.000333395	1.344934343	1.769191351
KIN-12A WT	A2asub	Day2	12A WT x TIO C term with A2a sub O.D 0.1 48hrs 4	KIN-12A WT	A2asub	6674.4	631.39	31.25	42.39	113.04	64.23	334	368.012	1.102	1.457	134.052	0.276450814	0.050041951	0.05513784	0.000442692	1.221885058	2.349186061
KIN-12A WT	A2asub	Day2	12A WT x TIO C term with A2a sub O.D 0.1 48hrs 5	KIN-12A WT	A2asub	7950.34	717.61	21.08	26.54	82.83	57.97	276	140.926	0.511	0.558	129.473	0.254497163	0.034715496	0.017725783	0.000419117	1.124852108	2.224083288
KIN-12A WT	A2asub	Day2	12A WT x TIO C term with A2a sub O.D 0.1 48hrs 6	KIN-12A WT	A2asub	12169.33	991.73	13.7	11.31	47.78	45.87	11	3.229	0.294	0.013	116.431	0.28673085	0.000903912	0.000265339	1.89E-05	1.267321793	0.100391097
KIN-12A WT	A2asub	Day2	12A WT x TIO C term with A2a sub O.D 0.1 48hrs 7	KIN-12A WT	A2asub	7243.1	728.91	25.7	43.56	100	63.1	90	123.865	1.376	0.49	129.582	0.257	0.012425619	0.017101103	0.000124256	1.135914399	0.659376335
KIN-12A WT	A2asub	Day3	12A C term WT x TIO C term WT with A2a sub OD 0.1 36hrs 1	KIN-12A WT	A2asub	4389.91	550.64	12.87	9.07	51.16	43.01	0	0	NaN	0	NaN	0.251563722	0	0	0	1.11188659	0
KIN-12A WT	A2asub	Day3	12A C term WT x TIO C term WT with A2a sub OD 0.1 36hrs 2	KIN-12A WT	A2asub	1023.37	175.54	14.94	9.36	68.13	46.95	0	0	NaN	0	NaN	0.219286658	0	0	0	0.969225183	0
KIN-12A WT	A2asub	Day3	12A C term WT x TIO C term WT with A2a sub OD 0.1 36hrs 3	KIN-12A WT	A2asub	5694.19	558.01	12.9	12.38	51.22	47.02	12	4.164	0.347	0.016	124.04	0.251854744	0.002107411	0.000731272	4.11E-05	1.113172881	0.218335847
KIN-12A WT	A2asub	Day3	12A C term WT x TIO C term WT with A2a sub OD 0.1 36hrs 4	KIN-12A WT	A2asub	1917.05	289.41	30.83	47.36	112.76	60.71	35	116.698	3.334	0.462	142.946	0.273412558	0.018257218	0.060873738	0.000161912	1.208456269	0.85920118
KIN-12A WT	A2asub	Day3	12A C term WT x TIO C term WT with A2a sub OD 0.1 36hrs 5	KIN-12A WT	A2asub	6515.51	623.32	11.98	11.14	44.98	43.51	7	2.225	0.318	0.009	122.985	0.266340596	0.001074359	0.000341493	2.39E-05	1.177198902	0.12674928
KIN-12A WT	A2asub	Day3	12A C term WT x TIO C term WT with A2a sub OD 0.1 36hrs 6	KIN-12A WT	A2asub	6118.13	578.66	13.89	16.56	39.79	39.19	45	19.414	0.431	0.077	123.675	0.349082684	0.007355189	0.003173192	0.00018485	1.542910689	0.980923641
KIN-12A WT	A2asub	Day3	12A C term WT x TIO C term WT with A2a sub OD 0.1 36hrs 6	KIN-12A WT	A2asub	4692.52	471.75	14.13	12.38	49.84	44.75	7	1.87	0.267	0.007	111.235	0.283507223	0.001491736	0.000398507	2.99E-05	1.253073684	0.158828781
KIN-12A WT	A2aWT	Day1	12A WT x TIO C term with A2a WT OD 0.1 48hrs 1	KIN-12A WT	A2aWT	9508.24	914.47	20.92	31.42	74.57	44.88	161	246.578	1.532	0.976	138.109	0.280541773	0.016932682	0.025933085	0.000227071	1.239966689	1.204971917
KIN-12A WT	A2aWT	Day1	12A WT x TIO C term with A2a WT OD 0.1 48hrs 2	KIN-12A WT	A2aWT	8892.86	700.05	28.46	44.85	79.98	51.27	376	561.557	1.494	2.223	146.347	0.35583896	0.042281111	0.063146952	0.000528646	1.572772755	2.805306498
KIN-12A WT	A2aWT	Day1	12A WT x TIO C term with A2a WT OD 0.1 48hrs 3	KIN-12A WT	A2aWT	6046.08	895.82	24.64	39.85	88.68	50.08	180	235.808	1.31	0.934	140.835	0.277852954	0.029771356	0.0390018	0.000335717	1.22808238	1.781509978
KIN-12A WT	A2aWT	Day1	12A WT x TIO C term with A2a WT OD 0.1 48hrs 4	KIN-12A WT	A2aWT	6238.1	692.45	28.16	45.27	82.34	45.43	294	250.27	0.851	0.991	133.237	0.341996599	0.047129735	0.040119588	0.00057238	1.511590901	3.037382337
KIN-12A WT	A2aWT	Day1	12A WT x TIO C term with A2a WT OD 0.1 48hrs 5	KIN-12A WT	A2aWT	4900.82	602.48	21.19	32.15	71.58	45.17	237	137.352	0.58	2.803	134.047	0.296032411	0.048359254	0.02802633	0.000675597	1.308433768	3.58511613
KIN-12A WT	A2aWT	Day1	12A WT x TIO C term with A2a WT OD 0.1 48hrs 6	KIN-12A WT	A2aWT	1648.23	350.06	30.35	47.98	138.05	54.92	57	97.225	1.706	0.385	135.338	0.219847881	0.034582552	0.05898752	0.000250507	0.971705735	1.329339648
KIN-12A WT	A2aWT	Day1	12A WT x TIO C term with A2a WT OD 0.1 48hrs 7	KIN-12A WT	A2aWT	3710.53	420.4	21.72	38.45	104.09	56.96	174	145.277	0.835	0.575	137.138	0.208665578	0.04689357	0.039152628	0.00045051	0.922281068	2.390669937
KIN-12A WT	A2aWT	Day1	12A WT x TIO C term with A2a WT OD 0.1 48hrs 8	KIN-12A WT	A2aWT	2493.65	355.77	34.18	53.9	105.65	50.26	165	218.049	1.322	0.863	139.57	0.32352106	0.066168067	0.087441702	0.000626295	1.429930858	3.323489211
KIN-12A WT	A2aWT	Day1	12A WT x TIO C term with A2a WT OD 0.1 48hrs 8	KIN-12A WT	A2aWT	3536.1	600.67	29.11	44.78	107.12	51.02	207	150.79	0.728	0.597	134.813	0.271751307	0.058539068	0.042643025	0.000546481	1.201113706	2.899950408
KIN-12A WT	A2aWT	Day1	12A WT x TIO C term with A2a WT OD 0.1 48hrs 9	KIN-12A WT	A2aWT	5541.28	547.79	25.21	39.06	56.05	34.16	335	274.261	0.819	1.086	134.562	0.449776985	0.060455346	0.04949416	0.001078597	1.987969468	5.723667838
KIN-12A WT	A2aWT	Day1	12A WT x TIO C term with A2a WT OD 0.1 48hrs 9	KIN-12A WT	A2aWT	821.11	136.76	27.87	37.39	78.21	40.53	61	36.405	0.597	0.144	132.978	0.356348293	0.074289681	0.044336325	0.000949874	1.575023957	5.040591883
KIN-12A WT	A2aWT	Day1	12A WT x TIO C term with A2a WT OD 0.1 48hrs 10	KIN-12A WT	A2aWT	5281.66	522.94	22.52	35.1	49.23	29.04	370	193.368	0.523	0.766	131.223	0.457444648	0.070053733	0.036611217	0.001422989	2.021859773	7.551213952
KIN-12A WT	A2aWT	Day2	12A WT x TIO C term with A2a WT O.D 0.1 48hrs 1	KIN-12A WT	A2aWT	5909.62	614.89	22.34	31.61	88.6	60.92	112	154.826	1.382	0.613	129.051	0.25214447	0.018952149	0.026198977	0.000213907	1.114453438	1.135115549
KIN-12A WT	A2aWT	Day2	12A WT x TIO C term with A2a WT O.D 0.1 48hrs 2	KIN-12A WT	A2aWT	10598.7	1003.95	24.49	40.46	90.09	56.99	302	261.079	0.865	1.034	132.576	0.271839272	0.028494061	0.024633115	0.000316284	1.201502502	1.678390777
KIN-12A WT	A2aWT	Day2	12A WT x TIO C term with A2a WT O.D 0.1 48hrs 3	KIN-12A WT	A2aWT	6825.41	647.29	28.96	40.41	101.25	59.8	235	328.663	1.399	1.301	138.551	0.286024691	0.034430166	0.048152858	0.000340051	1.264200643	1.804510502
KIN-12A WT	A2aWT	Day2	12A WT x TIO C term with A2a WT O.D 0.1 48hrs 4	KIN-12A WT	A2aWT	10409.48	1058.79	28.25	42.43	85.89	54.06	422	521.667	1.236	2.065	138.407	0.32890907	0.040539969	0.050114607	0.000471999	1.453745324	2.504702452
KIN-12A WT	A2aWT	Day2	12A WT x TIO C term with A2a WT O.D 0.1 48hrs 5	KIN-12A WT	A2aWT	5996.59	595.04	31.76	54.77	90.4	63.58	194	325.906	1.68	1.29	136.46	0.351327434	0.03235172	0.054348555	0.000357873	1.552832259	1.899084421
KIN-12A WT	A2aWT	Day2	12A WT x TIO C term with A2a WT O.D 0.1 48hrs 5	KIN-12A WT	A2aWT	3949.01	475.28	28.62	49.38	111.86	64.16	74	196.715	2.658	0.779	141.922	0.255855534	0.018738874	0.049813751	0.000167521	1.130855972	0.888963642
KIN-12A WT	A2aWT	Day2	12A WT x TIO C term with A2a WT O.D 0.1 48hrs 6	KIN-12A WT	A2aWT	8399.74	704.43	28.74	44.97	72.03	50.13	325	411.298	1.266	1.628	133.253	0.399000416	0.038691674	0.048965563	0.000537161	1.763542094	2.850489402
KIN-12A WT	A2aWT	Day2	12A WT x TIO C term with A2a WT O.D 0.1 48hrs 7	KIN-12A WT	A2aWT	10460.45	961.49	25.85	37.13	81.72	54.42	458	429.029	0.937	1.699	136.626	0.316324033	0.043783967	0.041014392	0.00053578	1.398120716	2.843165103
KIN-12A WT	A2aWT	Day2	12A WT x TIO C term with A2a WT O.D 0.1 48hrs 8	KIN-12A WT	A2aWT	11838.27	887.71	30.54	40.03	101.09	59.43	445	499.122	1.122	1.976	133.07	0.302107033	0.037589952	0.042161735	0.000371846	1.335282993	1.973235415
KIN-12A WT	A2aWT	Day2	12A WT x TIO C term with A2a WT O.D 0.1 48hrs 9	KIN-12A WT	A2aWT	14356.76	946.76	23.91	31.71	56.58	47.26	362	373.397	1.031	1.478	130.302	0.422587487	0.025214603	0.026008445	0.000445645	1.867794595	2.364854987
KIN-12A WT	A2aWT	Day2	12A WT x TIO C term with A2a WT O.D 0.1 48hrs 10	KIN-12A WT	A2aWT	7749.66	806.93	22.49	29.47	57.57	48.69	209	166.345	0.796	0.659	130.22	0.390654855	0.026968925	0.021464813	0.000468454	1.726655543	2.48589474
KIN-12A WT	A2aWT	Day2	12A WT x TIO C term with A2a WT O.D 0.1 48hrs 10	KIN-12A WT	A2aWT	6223.06	488.72	22.22	33.04	54.33	36.96	164	182.263	1.111	0.722	133.274	0.408982146	0.026353595	0.029288324	0.000485065	1.807660345	2.574041133
KIN-12A WT	control	Day1	12A WT x TIO C term alone OD 0.1 48hrs 1	KIN-12A WT	control	4807.42	489.56	15.64	14.53	62.22	43.84	15	6.803	0.454	0.027	116.519	0.25136612	0.003120177	0.001415104	5.01E-05	1.111013211	0.266112034
KIN-12A WT	control	Day1	12A WT x TIO C term alone OD 0.1 48hrs 2	KIN-12A WT	control	5149.26	665.56	13.25	15.05	68.2	41.29	34	11.183	0.329	0.044	119.8	0.194281525	0.006602891	0.002171768	9.68E-05	0.858704987	0.513765632
KIN-12A WT	control	Day1	12A WT x TIO C term alone OD 0.1 48hrs 3	KIN-12A WT	control	8196.75	775.67	12.1	12.58	54.27	38.8	23	8.082	0.351	0.032	120.544	0.222959278	0.00280599	0.000986001	5.17E-05	0.985457797	0.274373178
KIN-12A WT	control	Day1	12A WT x TIO C term alone OD 0.1 48hrs 4	KIN-12A WT	control	5010.1	607.26	23.17	38.66	106.28	58.88	55	94.745	1.723	0.375	134.746	0.218009033	0.010977825	0.0189108	0.000103292	0.963578208	0.548125589
KIN-12A WT	control	Day1	12A WT x TIO C term alone OD 0.1 48hrs 5	KIN-12A WT	control	2395.65	390.98	21.93	24.09	128.83	52.1	46	30.873	0.671	0.122	121.991	0.170224327	0.019201469	0.012887108	0.000149045	0.752374567	0.790920412
KIN-12A WT	control	Day1	12A WT x TIO C term alone OD 0.1 48hrs 6	KIN-12A WT	control	7061.1	776.14	15.57	19.04	72.52	40.88	80	43.119	0.539	0.171	127.409	0.214699393	0.01132968	0.006106556	0.000156228	0.948949931	0.829039374
KIN-12A WT	control	Day1	12A WT x TIO C term alone OD 0.1 48hrs 7	KIN-12A WT	control	6173.51	737.35	24.94	41.73	122.27	57.73	133	123.934	0.932	0.491	140.287	0.20397481	0.02154366	0.020075127	0.000176197	0.90154834	0.935007083
KIN-12A WT	control	Day1	12A WT x TIO C term alone OD 0.1 48hrs 8	KIN-12A WT	control	1405.16	257.74	18.52	29.24	69.85	43.27	37	27.713	0.749	0.11	133.015	0.265139585	0.026331521	0.019722309	0.000376972	1.171890553	2.000436928
KIN-12A WT	control	Day1	12A WT x TIO C term alone OD 0.1 48hrs 9	KIN-12A WT	control	9707.96	960.62	21.84	31.5	82.21	47.1	447	254.661	0.57	1.008	131.218	0.265661112	0.046044689	0.026232185	0.000560086	1.17419565	2.972146583
KIN-12A WT	control	Day1	12A WT x TIO C term alone OD 0.1 48hrs 10	KIN-12A WT	control	6468.59	656.34	17.76	23.61	74.75	42.1	187	76.453	0.409	0.303	126.357	0.237591973	0.028908928	0.011819114	0.000386742	1.050132854	2.052277635
KIN-12A WT	control	Day2	12A WT x TIO C term O.D 0.1 48hrs 1	KIN-12A WT	control	4812.21	557.25	15.8	14.65	90.52	57.43	24	8.496	0.354	0.034	124.666	0.174547061	0.004987314	0.001765509	5.51E-05	0.771480624	0.292373127
KIN-12A WT	control	Day2	12A WT x TIO C term O.D 0.1 48hrs 2	KIN-12A WT	control	8233.96	860.42	22.3	30.91	121.57	62.27	116	91.781	0.791	0.363	129.911	0.183433413	0.014087997	0.011146641	0.000115884	0.810757412	0.614947652
KIN-12A WT	control	Day2	12A WT x TIO C term O.D 0.1 48hrs 3	KIN-12A WT	control	8916.75	835.12	14.45	27.92	110.03	65.1	45	28.835	0.641	0.114	134.849	0.13132782	0.005046682	0.003233802	4.59E-05	0.580455881	0.243394151
KIN-12A WT	control	Day2	12A WT x TIO C term O.D 0.1 48hrs 4	KIN-12A WT	control	7293.13	814.58	19.74	35.54	146.94	65.25	102	47.323	0.464	0.187	127.147	0.134340547	0.013985765	0.006488709	9.52E-05	0.593771836	0.505081555
KIN-12A WT	control	Day2	12A WT x TIO C term O.D 0.1 48hrs 5	KIN-12A WT	control	5109.55	533.88	21.29	26.14	87.6	55.67	146	83.374	0.571	0.33	129.79	0.24303653	0.028573945	0.016317288	0.000326187	1.074197251	1.730937649
KIN-12A WT	control	Day2	12A WT x TIO C term O.D 0.1 48hrs 5	KIN-12A WT	control	8150.66	785.77	19.34	27.5	88.97	61.04	109	155.506	1.427	0.616	131.045	0.217376644	0.01337315	0.019078946	0.000150311	0.960783111	0.797637306
KIN-12A WT	control	Day2	12A WT x TIO C term O.D 0.1 48hrs 6	KIN-12A WT	control	3146.66	372.13	29.45	45.02	176.49	57.93	24	136.417	5.684	0.54	139.82	0.166864978	0.007627135	0.043352952	4.32E-05	0.737526581	0.229327769
KIN-12A WT	control	Day2	12A WT x TIO C term O.D 0.1 48hrs 7	KIN-12A WT	control	4809.27	513.13	19.3	20.65	80.21	56.41	92	37.518	0.408	0.149	123.668	0.240618377	0.019129722	0.007801184	0.000238495	1.063509256	1.265597124
KIN-12A WT	control	Day2	12A WT x TIO C term O.D 0.1 48hrs 8	KIN-12A WT	control	6551.42	619.47	16.71	24.11	58.1	45.92	124	81.179	0.655	0.321	128.356	0.287607573	0.018927194	0.012391054	0.000325769	1.271196823	1.728723113
KIN-12A WT	control	Day2	12A WT x TIO C term O.D 0.1 48hrs 9	KIN-12A WT	control	9981.03	761.57	24.21	39.08	67.5	55.82	399	433.252	1.086	1.715	137.454	0.358666667	0.039975834	0.043407544	0.000592235	1.585270938	3.142744607
KIN-12A WT	control	Day2	12A WT x TIO C term O.D 0.1 48hrs 10	KIN-12A WT	control	4217.72	485.37	20.86	25.76	106.41	57.88	79	64.581	0.817	0.256	133.606	0.196034207	0.018730499	0.015311827	0.000176022	0.866451668	0.934076037
KIN-12A WT	control	Day3	12A C term WT x TIO C term WT OD 0.1 36hrs 1	KIN-12A WT	control	4363.28	480.97	21.7	20.33	66.51	48.12	79	31.306	0.396	0.124	120.174	0.326266727	0.018105645	0.007174878	0.000272224	1.442066431	1.444582628
KIN-12A WT	control	Day3	12A C term WT x TIO C term WT OD 0.1 36hrs 2	KIN-12A WT	control	5987.17	574.71	17.51	13.35	57.27	47.29	13	3.652	0.281	0.014	116.613	0.305744718	0.00217131	0.000609971	3.79E-05	1.351361197	0.201191629
KIN-12A WT	control	Day3	12A C term WT x TIO C term WT OD 0.1 36hrs 3	KIN-12A WT	control	2156.65	287.99	24.66	31.7	154.52	63.59	17	49.971	2.939	0.198	129.969	0.159590991	0.007882596	0.023170658	5.10E-05	0.705376284	0.270707246
KIN-12A WT	control	Day3	12A C term WT x TIO C term WT OD 0.1 36hrs 4	KIN-12A WT	control	6980.99	688.29	13.09	13.38	45.63	37.26	25	8.201	0.328	0.032	118.948	0.286872671	0.003581154	0.001174762	7.85E-05	1.267948631	0.41647396
KIN-12Asub	A2asub	Day1	12A sub x TIO C term with A2a sub OD 0.1 48hrs 1	KIN-12Asub	A2asub	6854.38	679.57	38.32	50.56	85.23	68.05	349	695.68	1.993	2.754	141.264	0.449606946	0.050916348	0.101494227	0.000597399	1.234629813	3.272703905
KIN-12Asub	A2asub	Day1	12A sub x TIO C term with A2a sub OD 0.1 48hrs 2	KIN-12Asub	A2asub	10119.58	944.33	23.75	25.48	80.97	57.76	171	183.888	1.075	0.728	124.279	0.293318513	0.016897934	0.018171505	0.000208694	0.805458599	1.143276922
KIN-12Asub	A2asub	Day1	12A sub x TIO C term with A2a sub OD 0.1 48hrs 3	KIN-12Asub	A2asub	7188.8	683.46	30.5	33.45	79.17	58.68	213	299.651	1.407	1.186	131.916	0.385246937	0.029629424	0.041683035	0.000374251	1.05789592	2.050239097
KIN-12Asub	A2asub	Day1	12A sub x TIO C term with A2a sub OD 0.1 48hrs 4	KIN-12Asub	A2asub	9651.38	851.88	31.69	43.62	89.32	61.22	204	573.754	2.813	2.272	136.695	0.35479176	0.021136874	0.059447872	0.000236642	0.974265385	1.296384983
KIN-12Asub	A2asub	Day1	12A sub x TIO C term with A2a sub OD 0.1 48hrs 5	KIN-12Asub	A2asub	6566.88	662.19	40.16	46.36	118.6	63.63	187	469.628	2.511	1.859	135.787	0.338617201	0.028476232	0.071514631	0.000240103	0.929849716	1.315345342
KIN-12Asub	A2asub	Day1	12A sub x TIO C term with A2a sub OD 0.1 48hrs 6	KIN-12Asub	A2asub	6198.95	606.92	37.64	46.66	85.74	52.49	106	296.806	2.8	1.175	141.118	0.439001633	0.01709967	0.047880044	0.000199436	1.205507408	1.09256229
KIN-12Asub	A2asub	Day1	12A sub x TIO C term with A2a sub OD 0.1 48hrs 7	KIN-12Asub	A2asub	8684.82	789.07	27.92	34.59	99.74	53.1	123	344.906	2.804	1.366	143.178	0.279927812	0.014162642	0.039713661	0.000141996	0.768687463	0.777887655
KIN-12Asub	A2asub	Day1	12A sub x TIO C term with A2a sub OD 0.1 48hrs 8	KIN-12Asub	A2asub	6369.23	659.33	20.09	20.22	67.44	44.28	55	66.5	1.209	0.263	138.951	0.297894425	0.008635267	0.010440823	0.000128044	0.818024146	0.70145554
KIN-12Asub	A2asub	Day1	12A sub x TIO C term with A2a sub OD 0.1 48hrs 8	KIN-12Asub	A2asub	2782.22	366.84	34.33	42.88	109.4	53.72	75	112.426	1.499	0.445	131.492	0.313802559	0.026956891	0.040408738	0.000246407	0.861708207	1.349877713
KIN-12Asub	A2asub	Day1	12A sub x TIO C term with A2a sub OD 0.1 48hrs 9	KIN-12Asub	A2asub	7938.29	916.4	21.4	25.04	67.52	44.97	133	151.105	1.136	0.598	131.075	0.316943128	0.016754238	0.019034956	0.000248137	0.870332272	1.359359106
KIN-12Asub	A2asub	Day1	12A sub x TIO C term with A2a sub OD 0.1 48hrs 10	KIN-12Asub	A2asub	7562.22	759.49	24	31.6	65.39	46.14	181	267.183	1.476	1.058	131.892	0.367028598	0.02393477	0.035331292	0.000366031	1.00786799	2.005210101
KIN-12Asub	A2asub	Day2	12A sub x TIO C term with A2a sub O.D 0.1 48hrs 1	KIN-12Asub	A2asub	5045.9	529	48.48	52.11	61.98	52.54	273	580.744	2.127	2.299	130.185	0.782187803	0.054103331	0.115092253	0.000872916	2.147903605	4.782053049
KIN-12Asub	A2asub	Day2	12A sub x TIO C term with A2a sub O.D 0.1 48hrs 1	KIN-12Asub	A2asub	1997.77	274.68	34.06	30.47	87.11	65.05	42	61.056	1.454	0.242	126.475	0.390999885	0.021023441	0.030562077	0.000241344	1.073693633	1.322140909
KIN-12Asub	A2asub	Day2	12A sub x TIO C term with A2a sub O.D 0.1 48hrs 2	KIN-12Asub	A2asub	15590.79	1192.72	18.65	19.04	49.34	50.9	122	106.745	0.875	0.423	133.003	0.377989461	0.007825133	0.00684667	0.000158596	1.037966743	0.868829418
KIN-12Asub	A2asub	Day2	12A sub x TIO C term with A2a sub O.D 0.1 48hrs 3	KIN-12Asub	A2asub	13860.64	1009.35	20.28	19.72	46.48	47.76	126	99.313	0.788	0.393	130.142	0.436316695	0.009090489	0.007165109	0.000195579	1.198134515	1.071428257
KIN-12Asub	A2asub	Day2	12A sub x TIO C term with A2a sub O.D 0.1 48hrs 4	KIN-12Asub	A2asub	3472.99	391.56	27.72	25.93	85.74	60.58	76	79.584	1.047	0.315	132.217	0.323303009	0.021883161	0.022915125	0.000255227	0.887796635	1.398197541
KIN-12Asub	A2asub	Day2	12A sub x TIO C term with A2a sub O.D 0.1 48hrs 5	KIN-12Asub	A2asub	2978.43	378	45.14	32.58	132.64	64.22	96	138.957	1.447	0.55	125.78	0.340319662	0.032231746	0.046654445	0.000243002	0.93452471	1.331224421
KIN-12Asub	A2asub	Day2	12A sub x TIO C term with A2a sub O.D 0.1 48hrs 6	KIN-12Asub	A2asub	7828.66	775.69	24.51	26.25	63.33	60.2	240	171.611	0.715	0.679	122.317	0.387020369	0.030656587	0.021920865	0.000484077	1.062765802	2.651894701
KIN-12Asub	A2asub	Day2	12A sub x TIO C term with A2a sub O.D 0.1 48hrs 7	KIN-12Asub	A2asub	11245.93	1143.92	20.26	23.32	61.49	56.46	108	151.499	1.403	0.6	142.013	0.329484469	0.009603474	0.013471451	0.000156179	0.904771049	0.855590277
KIN-12Asub	A2asub	Day3	12A C term sub x TIO C term WT with A2a sub OD 0.1 36hrs 1	KIN-12Asub	A2asub	6658.35	679.59	19.65	17.51	47.53	40.82	16	36.317	2.27	0.144	145.572	0.413423101	0.002402998	0.005454354	5.06E-05	1.13526824	0.276966665
KIN-12Asub	A2asub	Day3	12A C term sub x TIO C term WT with A2a sub OD 0.1 36hrs 2	KIN-12Asub	A2asub	8774.62	810.64	17.16	22.59	37.81	30.95	91	121.945	1.34	0.483	133.072	0.453848188	0.010370819	0.013897468	0.000274288	1.246276351	1.502617184
KIN-12Asub	A2asub	Day3	12A C term sub x TIO C term WT with A2a sub OD 0.1 36hrs 3	KIN-12Asub	A2asub	9860.45	897.73	22.67	16.65	52.99	45.33	52	18.892	0.363	0.075	116.133	0.427816569	0.005273593	0.001915937	9.95E-05	1.174792995	0.545198488
KIN-12Asub	A2aWT	Day2	12A sub x TIO C term with A2a WT O.D 0.1 48hrs 2	KIN-12Asub	A2aWT	13398.71	1141.06	26.95	36.63	54.93	46.43	330	603.308	1.828	2.389	133.19	0.490624431	0.024629237	0.04502732	0.000448375	1.347264661	2.456310741
KIN-12Asub	A2aWT	Day2	12A sub x TIO C term with A2a WT O.D 0.1 48hrs 3	KIN-12Asub	A2aWT	3616.86	365.7	29.93	34	67.78	49.61	49	115.468	2.356	0.457	130.658	0.441575686	0.013547663	0.031924929	0.000199877	1.21257581	1.09497643
KIN-12Asub	A2aWT	Day2	12A sub x TIO C term with A2a WT O.D 0.1 48hrs 4	KIN-12Asub	A2aWT	10742.65	934.27	44.97	57.44	63.04	46.97	299	687.962	2.301	2.724	139.226	0.713356599	0.027832983	0.064040251	0.000441513	1.958891721	2.418719529
KIN-12Asub	A2aWT	Day2	12A sub x TIO C term with A2a WT O.D 0.1 48hrs 5	KIN-12Asub	A2aWT	9976.4	894.4	27.57	29.14	72.55	52.54	218	271.997	1.248	1.077	131.002	0.380013784	0.02185157	0.027264043	0.000301193	1.043525574	1.650012282
KIN-12Asub	A2aWT	Day2	12A sub x TIO C term with A2a WT O.D 0.1 48hrs 6	KIN-12Asub	A2aWT	8992.33	810.87	26.78	34.65	50.48	43.83	234	363.926	1.555	1.441	138.721	0.530507132	0.026022177	0.040470712	0.000515495	1.456783367	2.82400999
KIN-12Asub	A2aWT	Day2	12A sub x TIO C term with A2a WT O.D 0.1 48hrs 7	KIN-12Asub	A2aWT	4733.26	501.56	18.89	10.21	100.12	56.18	0	0	NaN	0	NaN	0.188673592	0	0	0	0.518101518	0
KIN-12Asub	A2aWT	Day2	12A sub x TIO C term with A2a WT O.D 0.1 48hrs 9	KIN-12Asub	A2aWT	2766.74	341.09	22.14	15.23	63.27	52.59	3	5.848	1.949	0.023	149.565	0.349928876	0.001084309	0.002113679	1.71E-05	0.960911807	0.093885176
KIN-12Asub	A2aWT	Day2	12A sub x TIO C term with A2a WT O.D 0.1 48hrs 9	KIN-12Asub	A2aWT	9373.08	852.99	27.12	36.28	83.67	53.58	259	329.44	1.272	1.304	136.496	0.324130513	0.027632326	0.035147465	0.000330254	0.890068977	1.809212689
KIN-12Asub	A2aWT	Day2	12A sub x TIO C term with A2a WT O.D 0.1 48hrs 10	KIN-12Asub	A2aWT	5073.53	520.63	31.25	41.79	69.62	52.96	157	299.631	1.908	1.186	140.177	0.448865269	0.030944924	0.059057698	0.000444483	1.232593152	2.434990967
KIN-12Asub	A2aWT	Day2	12A sub x TIO C term with A2a WT O.D 0.1 48hrs 10	KIN-12Asub	A2aWT	4628.32	478.87	29.89	35.11	97.98	58.09	140	184.784	1.32	0.732	132.965	0.305062258	0.030248557	0.039924638	0.000308722	0.83770716	1.691255322
KIN-12Asub	A2aWT	Day3	12A C term sub x TIO C term WT with A2a WT OD 0.1 36hrs 1	KIN-12Asub	A2aWT	3802.58	438.09	25.31	34	61.35	34.87	88	138.573	1.575	0.549	135.998	0.412550937	0.023142182	0.036441837	0.000377216	1.13287326	2.066482345
KIN-12Asub	A2aWT	Day3	12A C term sub x TIO C term WT with A2a WT OD 0.1 36hrs 2	KIN-12Asub	A2aWT	5374.66	553.89	25.75	26.83	69.04	42.3	80	115.093	1.439	0.456	135.662	0.37297219	0.014884662	0.021414006	0.000215595	1.024189215	1.181082302
KIN-12Asub	A2aWT	Day3	12A C term sub x TIO C term WT with A2a WT OD 0.1 36hrs 3	KIN-12Asub	A2aWT	4180.84	411.4	25.35	29.93	47.62	38.57	79	119.829	1.517	0.474	139.006	0.532339353	0.018895724	0.028661465	0.000396802	1.461814685	2.173782592
KIN-12Asub	control	Day1	12A sub x TIO C term alone OD 0.1 48hrs 1	KIN-12Asub	control	4063.39	546.27	21	11.31	54.46	38.03	0	0	NaN	0	NaN	0.385604113	0	0	0	1.058876733	0
KIN-12Asub	control	Day1	12A sub x TIO C term alone OD 0.1 48hrs 2	KIN-12Asub	control	4348.17	499.58	27.33	29.05	65.78	45.49	74	103.172	1.394	0.408	132.048	0.415475829	0.017018654	0.023727683	0.000258721	1.140905071	1.417337537
KIN-12Asub	control	Day1	12A sub x TIO C term alone OD 0.1 48hrs 3	KIN-12Asub	control	2983	438.84	22.56	16.04	62.57	38.05	26	10.169	0.391	0.04	115.024	0.360556177	0.008716058	0.003408984	0.000139301	0.990094591	0.763125373
KIN-12Asub	control	Day1	12A sub x TIO C term alone OD 0.1 48hrs 4	KIN-12Asub	control	3657.33	466.04	30.33	35.42	86.34	51.61	118	168.51	1.428	0.667	133.605	0.351285615	0.032263974	0.046074595	0.000373685	0.96463744	2.047141057
KIN-12Asub	control	Day1	12A sub x TIO C term alone OD 0.1 48hrs 5	KIN-12Asub	control	3757.81	405.1	26.73	30.03	62.62	46.62	61	114.158	1.871	0.452	132.465	0.426860428	0.016232859	0.030378864	0.000259228	1.172167412	1.420116285
KIN-12Asub	control	Day1	12A sub x TIO C term alone OD 0.1 48hrs 6	KIN-12Asub	control	4123.92	521.75	17.15	9.41	70.09	44.2	0	0	NaN	0	NaN	0.244685404	0	0	0	0.671911094	0
KIN-12Asub	control	Day1	12A sub x TIO C term alone OD 0.1 48hrs 7	KIN-12Asub	control	3826.73	440.62	20.77	28.16	69.36	41.53	37	85.451	2.309	0.338	143.388	0.299452134	0.00966883	0.022330031	0.000139401	0.822301646	0.763671833
KIN-12Asub	control	Day1	12A sub x TIO C term alone OD 0.1 48hrs 8	KIN-12Asub	control	5038.85	514.51	20.74	22.1	72.65	47.25	95	71.482	0.752	0.283	125.951	0.285478321	0.018853508	0.014186173	0.000259511	0.783929272	1.421669055
KIN-12Asub	control	Day1	12A sub x TIO C term alone OD 0.1 48hrs 10	KIN-12Asub	control	3304.34	424.55	18.95	11.46	100.6	56.65	4	1.004	0.251	0.004	112.039	0.188369781	0.001210529	0.000303843	1.20E-05	0.517267249	0.065920309
KIN-12Asub	control	Day2	12A sub x TIO C term O.D 0.1 48hrs 1	KIN-12Asub	control	5733	592.19	35.87	36.82	87.35	59.57	226	341.461	1.511	1.352	131.253	0.410646823	0.039420897	0.059560614	0.000451298	1.127644524	2.472324894
KIN-12Asub	control	Day2	12A sub x TIO C term O.D 0.1 48hrs 2	KIN-12Asub	control	5055	606.78	35.55	31.23	116.06	59.91	115	183.1	1.592	0.725	131.029	0.306307083	0.022749753	0.036221563	0.000196017	0.841125475	1.073831323
KIN-12Asub	control	Day2	12A sub x TIO C term O.D 0.1 48hrs 3	KIN-12Asub	control	5510.36	515.57	23.73	17.45	58.47	41.17	36	40.589	1.127	0.161	126.092	0.405849153	0.006533148	0.007365943	0.000111735	1.114470025	0.612112697
KIN-12Asub	control	Day2	12A sub x TIO C term O.D 0.1 48hrs 4	KIN-12Asub	control	6520.89	634.89	28.22	32.18	64.8	52.25	129	248.459	1.926	0.984	130.085	0.435493827	0.019782576	0.038102008	0.000305287	1.195874902	1.672437065
KIN-12Asub	control	Day2	12A sub x TIO C term O.D 0.1 48hrs 5	KIN-12Asub	control	8801.16	757.58	23.46	24.65	54.36	39.98	82	161.255	1.967	0.638	130.1	0.431567329	0.009316954	0.018322017	0.000171394	1.185092658	0.938936975
KIN-12Asub	control	Day3	12A C term sub x TIO C term WT OD 0.1 36hrs 1	KIN-12Asub	control	4371.63	392.63	48.97	50.02	94	56.41	160	456.239	2.851	1.806	126.736	0.520957447	0.036599621	0.10436359	0.000389358	1.430559739	2.132999164
KIN-12Asub	control	Day3	12A C term sub x TIO C term WT OD 0.1 36hrs 2	KIN-12Asub	control	2465.15	306.72	22.27	14.23	70.69	38	15	6.596	0.44	0.026	116.56	0.315037488	0.006084822	0.002675699	8.61E-05	0.865099345	0.471554486
KIN-12Asub	control	Day3	12A C term sub x TIO C term WT OD 0.1 36hrs 3	KIN-12Asub	control	1958.54	250.85	18.93	13.49	51.57	27.34	12	5.1	0.425	0.02	111.227	0.36707388	0.006127013	0.002603981	0.00011881	1.007992337	0.650869053
KIN-12Asub	control	Day3	12A C term sub x TIO C term WT OD 0.1 36hrs 3	KIN-12Asub	control	1641.12	249.84	20	10.66	61.84	46.12	0	0	NaN	0	NaN	0.323415265	0	0	0	0.888104892	0
KIN-12Asub	control	Day3	12A C term sub x TIO C term WT OD 0.1 36hrs 4	KIN-12Asub	control	3475.07	392.66	17.25	10.97	36.52	22.46	4	1.368	0.342	0.005	120.523	0.472343921	0.001151056	0.000393661	3.15E-05	1.297066009	0.172666314
KIN-12Asub	control	Day3	12A C term sub x TIO C term WT OD 0.1 36hrs 5	KIN-12Asub	control	2999.74	351.39	27.47	29.77	81.56	50.63	85	86.308	1.015	0.342	128.949	0.336807258	0.028335789	0.028771827	0.000347423	0.924879578	1.903268449
