# Supplementary material for: A Rab/Kinesin-12/kinase module couples vesicle delivery and phragmoplast dynamics during plant cell cytokinesis
Source: EMBO J. 2026 May 15;45(13):4694–732. doi: 10.1038/s44318-026-00804-1 (PMC13323771; doi:10.1038/s44318-026-00804-1)
Supplement: Supplementary file 9 — Source data Fig. 5 [file 44318_2026_804_MOESM9_ESM.zip › Fig 5/Fig 5N/CORRECTED-Sourcedata_5N.csv]

experiment	genotype	position	mean	SD	n	abs_mean	ans_SD
kin-12a/b	WT	-5	0.6032159	0.177391	62	28.23253952	11.82439347
kin-12a/b	WT	-4.75	0.59040505	0.18183432	62	27.89147688	12.14751693
kin-12a/b	WT	-4.5	0.57509678	0.17576747	62	27.45393548	11.93061702
kin-12a/b	WT	-4.25	0.57532135	0.15296	62	27.40466505	11.42533147
kin-12a/b	WT	-4	0.55915026	0.16683092	62	26.42988548	12.34484182
kin-12a/b	WT	-3.75	0.55025662	0.16948987	62	26.21054839	12.11748767
kin-12a/b	WT	-3.5	0.53115893	0.17075947	62	25.15539194	11.63656326
kin-12a/b	WT	-3.25	0.53661758	0.15449976	62	25.36642258	10.93534096
kin-12a/b	WT	-3	0.56015353	0.15520244	62	26.70267984	11.60607393
kin-12a/b	WT	-2.75	0.58844029	0.14156831	62	28.12943011	11.87043109
kin-12a/b	WT	-2.5	0.64309067	0.14181235	62	30.62288468	12.21484809
kin-12a/b	WT	-2.25	0.69374052	0.14567054	62	33.73202581	14.09244912
kin-12a/b	WT	-2	0.77535564	0.15327426	62	38.42488468	16.94465986
kin-12a/b	WT	-1.75	0.83895601	0.15808501	62	41.4928879	17.4750912
kin-12a/b	WT	-1.5	0.98033943	0.17972959	62	47.58450323	18.96087875
kin-12a/b	WT	-1.25	1.14885012	0.21393228	62	54.96743548	21.445274
kin-12a/b	WT	-1	1.36989389	0.2547464	62	66.20063817	27.42924206
kin-12a/b	WT	-0.75	1.74564077	0.32947497	62	83.79455403	34.10413972
kin-12a/b	WT	-0.5	2.25528001	0.45061179	62	106.7791202	40.50381026
kin-12a/b	WT	-0.25	3.07667377	0.6795733	62	142.857672	44.90120884
kin-12a/b	WT	0	3.40192853	0.70554299	62	157.2189863	41.50118846
kin-12a/b	WT	0.25	2.74787427	0.53956232	62	129.3983801	42.70314117
kin-12a/b	WT	0.5	1.99868141	0.45990165	62	94.94140081	38.62771928
kin-12a/b	WT	0.75	1.59898448	0.3582802	62	76.05969274	32.85478853
kin-12a/b	WT	1	1.2839927	0.31453434	62	60.89445108	27.15059205
kin-12a/b	WT	1.25	1.05706153	0.22836097	62	50.21403306	21.8517682
kin-12a/b	WT	1.5	0.91320434	0.19056737	62	44.13945484	18.95870959
kin-12a/b	WT	1.75	0.78504664	0.16859712	62	38.46529113	16.7754853
kin-12a/b	WT	2	0.71203733	0.15682312	62	35.55133065	16.05383063
kin-12a/b	WT	2.25	0.66215697	0.18904332	62	32.23489516	12.5412424
kin-12a/b	WT	2.5	0.61900437	0.15575255	62	29.31065242	10.5335013
kin-12a/b	WT	2.75	0.57174222	0.10282591	62	27.21927097	10.13066649
kin-12a/b	WT	3	0.57989543	0.11990371	62	27.60105645	10.60447387
kin-12a/b	WT	3.25	0.5673498	0.1548545	62	27.26313871	13.59807007
kin-12a/b	WT	3.5	0.58927891	0.15942094	62	28.11553548	12.91210524
kin-12a/b	WT	3.75	0.6060781	0.18045212	62	29.15285645	15.41962141
kin-12a/b	WT	4	0.59536097	0.2222748	62	28.61277823	16.79209257
kin-12a/b	WT	4.25	0.60928451	0.22184993	62	29.56383172	17.52005846
kin-12a/b	WT	4.5	0.63400051	0.22170268	62	30.30223306	16.94473919
kin-12a/b	WT	4.75	0.62628737	0.23060589	62	30.12208871	17.35392632
kin-12a/b	WT	5	0.64311246	0.24582973	62	30.32849355	17.82752905
kin-12a/b	kin-12a/b	-5	0.53862692	0.1270315	62	29.34158065	12.52348025
kin-12a/b	kin-12a/b	-4.75	0.54270148	0.12162286	62	29.73040941	11.9559862
kin-12a/b	kin-12a/b	-4.5	0.55234475	0.1265591	62	30.33647285	12.78498482
kin-12a/b	kin-12a/b	-4.25	0.56170854	0.13439291	62	30.58812124	12.74132777
kin-12a/b	kin-12a/b	-4	0.56543917	0.12779955	62	30.5797371	12.78982674
kin-12a/b	kin-12a/b	-3.75	0.57601711	0.11799391	62	30.84897823	13.17691751
kin-12a/b	kin-12a/b	-3.5	0.57734454	0.10930876	62	31.66636532	13.47086985
kin-12a/b	kin-12a/b	-3.25	0.62169248	0.13317069	62	33.60219489	13.66272309
kin-12a/b	kin-12a/b	-3	0.63946057	0.14710311	62	34.22391048	14.75195079
kin-12a/b	kin-12a/b	-2.75	0.69191643	0.15306568	62	37.25395511	17.28961152
kin-12a/b	kin-12a/b	-2.5	0.77338309	0.19003621	62	41.21112312	19.19520922
kin-12a/b	kin-12a/b	-2.25	0.84782806	0.19924761	62	45.13477634	19.75307768
kin-12a/b	kin-12a/b	-2	0.94833072	0.18080662	62	50.23802124	20.64025329
kin-12a/b	kin-12a/b	-1.75	1.03324133	0.17969424	62	55.06093468	23.54542392
kin-12a/b	kin-12a/b	-1.5	1.16120208	0.18043775	62	61.46566237	25.28765393
kin-12a/b	kin-12a/b	-1.25	1.28475996	0.17753937	62	67.95526613	26.85803547
kin-12a/b	kin-12a/b	-1	1.47583266	0.21949565	62	78.18386156	30.35573918
kin-12a/b	kin-12a/b	-0.75	1.74027317	0.29901003	62	91.15775753	34.45013429
kin-12a/b	kin-12a/b	-0.5	2.03250848	0.37705242	62	106.2651419	38.89997377
kin-12a/b	kin-12a/b	-0.25	2.37371088	0.43870422	62	124.4482164	46.08162568
kin-12a/b	kin-12a/b	0	2.59305997	0.51273248	62	137.5287306	50.14668345
kin-12a/b	kin-12a/b	0.25	2.28637172	0.48577212	62	123.0633957	47.18234174
kin-12a/b	kin-12a/b	0.5	1.89960892	0.34137037	62	103.4829871	41.2904184
kin-12a/b	kin-12a/b	0.75	1.63163278	0.25313833	62	88.94971237	35.54104951
kin-12a/b	kin-12a/b	1	1.38807045	0.19621304	62	75.79827312	31.28526798
kin-12a/b	kin-12a/b	1.25	1.21856424	0.16051105	62	65.90473253	26.38985679
kin-12a/b	kin-12a/b	1.5	1.07315419	0.16971865	62	58.18245081	24.43748237
kin-12a/b	kin-12a/b	1.75	0.97290623	0.21606281	62	52.2595871	22.9440174
kin-12a/b	kin-12a/b	2	0.91814966	0.20637383	62	48.76322097	21.21663373
kin-12a/b	kin-12a/b	2.25	0.84926538	0.20713302	62	44.9444379	20.13971621
kin-12a/b	kin-12a/b	2.5	0.78016342	0.20186268	62	40.73757392	17.69194904
kin-12a/b	kin-12a/b	2.75	0.70794633	0.16153244	62	36.9504078	14.69569598
kin-12a/b	kin-12a/b	3	0.63782376	0.10525051	62	33.73195242	13.02000143
kin-12a/b	kin-12a/b	3.25	0.59746772	0.09905048	62	31.86238145	12.88988525
kin-12a/b	kin-12a/b	3.5	0.58643298	0.10311592	62	31.10096048	12.53627241
kin-12a/b	kin-12a/b	3.75	0.56778368	0.1129002	62	30.30943495	12.77637993
kin-12a/b	kin-12a/b	4	0.56541747	0.13004797	62	30.64021048	14.04649351
kin-12a/b	kin-12a/b	4.25	0.54875306	0.12467565	62	29.06283065	12.15844254
kin-12a/b	kin-12a/b	4.5	0.54701108	0.1243808	62	29.14863656	11.63590474
kin-12a/b	kin-12a/b	4.75	0.54176173	0.12704259	62	29.01874919	12.7431172
kin-12a/b	kin-12a/b	5	0.55033281	0.13705637	62	29.46294516	12.63832226
RAB-A2aNI	WT	-5	0.62980049	0.16891475	43	33.69294236	9.807674634
RAB-A2aNI	WT	-4.75	0.62751744	0.16745533	43	33.54141667	9.379584831
RAB-A2aNI	WT	-4.5	0.61569439	0.1554672	43	33.08475035	9.491137052
RAB-A2aNI	WT	-4.25	0.60825711	0.15576158	43	32.74489722	9.250251575
RAB-A2aNI	WT	-4	0.58908513	0.14201752	43	31.8951875	9.22857051
RAB-A2aNI	WT	-3.75	0.57784025	0.1238368	43	31.15300729	8.769320583
RAB-A2aNI	WT	-3.5	0.57991313	0.11379011	43	31.41069514	8.890717781
RAB-A2aNI	WT	-3.25	0.57967096	0.09288378	43	31.40189896	8.047680223
RAB-A2aNI	WT	-3	0.59721706	0.09667708	43	32.25275729	8.735981537
RAB-A2aNI	WT	-2.75	0.61706996	0.09675032	43	33.57588403	9.734598906
RAB-A2aNI	WT	-2.5	0.65454281	0.11371564	43	35.46847639	11.30090232
RAB-A2aNI	WT	-2.25	0.70884328	0.11739002	43	38.50308333	12.72933778
RAB-A2aNI	WT	-2	0.79434026	0.1325891	43	43.05691007	15.27270225
RAB-A2aNI	WT	-1.75	0.89515903	0.14386722	43	48.22606354	16.23645598
RAB-A2aNI	WT	-1.5	1.01132779	0.17155958	43	54.83749792	19.75605693
RAB-A2aNI	WT	-1.25	1.16210238	0.19680309	43	62.86932986	22.47039294
RAB-A2aNI	WT	-1	1.37071576	0.20884573	43	74.1228	26.00668747
RAB-A2aNI	WT	-0.75	1.62925841	0.24668701	43	87.89391076	30.15860781
RAB-A2aNI	WT	-0.5	2.07188134	0.29513143	43	110.3799094	35.33194786
RAB-A2aNI	WT	-0.25	2.74925059	0.36695482	43	144.4651736	40.39520935
RAB-A2aNI	WT	0	3.09446872	0.35458777	43	159.7185031	41.32707758
RAB-A2aNI	WT	0.25	2.60319873	0.3544489	43	135.2076993	38.68862482
RAB-A2aNI	WT	0.5	2.02506656	0.31681904	43	105.6600958	32.45255834
RAB-A2aNI	WT	0.75	1.65230929	0.23383637	43	87.16153438	26.90430941
RAB-A2aNI	WT	1	1.3518314	0.1784608	43	71.48461736	22.21875263
RAB-A2aNI	WT	1.25	1.15288341	0.15372073	43	61.48295208	19.16135091
RAB-A2aNI	WT	1.5	1.00656128	0.13675995	43	53.51934792	16.36829224
RAB-A2aNI	WT	1.75	0.88044065	0.12224571	43	47.02833333	15.06236761
RAB-A2aNI	WT	2	0.78302027	0.1195835	43	41.81382257	12.93454709
RAB-A2aNI	WT	2.25	0.70707099	0.10382627	43	37.79705764	11.40775893
RAB-A2aNI	WT	2.5	0.63969758	0.09118154	43	34.12589722	9.352350096
RAB-A2aNI	WT	2.75	0.60026284	0.08281129	43	32.00738194	8.405839019
RAB-A2aNI	WT	3	0.58621674	0.08619252	43	31.39650208	7.745310131
RAB-A2aNI	WT	3.25	0.59551345	0.09655696	43	31.98711319	7.819001543
RAB-A2aNI	WT	3.5	0.58179998	0.1274144	43	31.51901458	9.171873217
RAB-A2aNI	WT	3.75	0.5843703	0.14294123	43	31.68896007	9.683247993
RAB-A2aNI	WT	4	0.60533321	0.17813241	43	32.73827292	11.52596808
RAB-A2aNI	WT	4.25	0.61258144	0.17512477	43	32.87655903	10.58379947
RAB-A2aNI	WT	4.5	0.61096699	0.16821818	43	32.95036632	10.75193911
RAB-A2aNI	WT	4.75	0.6266241	0.17066034	43	33.92429722	11.08200309
RAB-A2aNI	WT	5	0.63029451	0.16816527	43	34.12241111	11.2039575
RAB-A2aNI	RAB-A2aNI	-5	0.46524491	0.1839893	41	17.43799078	8.336723533
RAB-A2aNI	RAB-A2aNI	-4.75	0.44436324	0.16560286	41	16.94696702	7.881702853
RAB-A2aNI	RAB-A2aNI	-4.5	0.44393002	0.16597584	42	16.75836389	7.848531754
RAB-A2aNI	RAB-A2aNI	-4.25	0.44402502	0.13623842	42	16.91657465	7.521342129
RAB-A2aNI	RAB-A2aNI	-4	0.4483591	0.13160012	42	17.16447083	8.228823643
RAB-A2aNI	RAB-A2aNI	-3.75	0.4511654	0.14130055	42	17.21866389	8.172899042
RAB-A2aNI	RAB-A2aNI	-3.5	0.48611827	0.14619444	43	18.70642109	8.779675816
RAB-A2aNI	RAB-A2aNI	-3.25	0.51207965	0.14576375	43	19.41575782	9.336129446
RAB-A2aNI	RAB-A2aNI	-3	0.54421036	0.16135779	43	20.74112551	10.73765834
RAB-A2aNI	RAB-A2aNI	-2.75	0.56736532	0.17230013	43	21.86718571	11.51487364
RAB-A2aNI	RAB-A2aNI	-2.5	0.59930894	0.15271462	43	23.37182245	12.41693278
RAB-A2aNI	RAB-A2aNI	-2.25	0.65020964	0.18475658	43	25.53686837	14.3364132
RAB-A2aNI	RAB-A2aNI	-2	0.74052323	0.22130805	43	28.96836599	16.26110015
RAB-A2aNI	RAB-A2aNI	-1.75	0.83112555	0.26119395	43	32.37905	18.47986803
RAB-A2aNI	RAB-A2aNI	-1.5	0.95585044	0.29771876	43	37.70791293	21.762929
RAB-A2aNI	RAB-A2aNI	-1.25	1.21413416	0.39924502	43	47.5823483	27.44432657
RAB-A2aNI	RAB-A2aNI	-1	1.48991871	0.48335394	43	58.74275544	33.13816222
RAB-A2aNI	RAB-A2aNI	-0.75	1.93511035	0.58641594	43	76.64156667	40.54796833
RAB-A2aNI	RAB-A2aNI	-0.5	2.50002056	0.57225923	43	98.4317	44.73376662
RAB-A2aNI	RAB-A2aNI	-0.25	3.25922827	0.70590161	43	128.2869527	47.87131635
RAB-A2aNI	RAB-A2aNI	0	3.57602601	0.86993442	43	142.4373701	54.03083785
RAB-A2aNI	RAB-A2aNI	0.25	3.15231264	0.79897587	43	124.9299384	52.55038245
RAB-A2aNI	RAB-A2aNI	0.5	2.38117627	0.62144416	43	94.09160816	45.44045684
RAB-A2aNI	RAB-A2aNI	0.75	1.79121076	0.49885119	43	70.96397211	35.65238749
RAB-A2aNI	RAB-A2aNI	1	1.38089757	0.37483321	43	53.93921054	26.1479963
RAB-A2aNI	RAB-A2aNI	1.25	1.10472326	0.28460002	43	42.72559728	19.97755995
RAB-A2aNI	RAB-A2aNI	1.5	0.90822444	0.23670996	43	35.39595034	16.55119692
RAB-A2aNI	RAB-A2aNI	1.75	0.81173131	0.20430642	43	31.05270102	14.48742859
RAB-A2aNI	RAB-A2aNI	2	0.70729686	0.18480247	43	27.32967619	12.91391273
RAB-A2aNI	RAB-A2aNI	2.25	0.65129677	0.16828203	43	25.02680884	11.9241493
RAB-A2aNI	RAB-A2aNI	2.5	0.59697126	0.15197018	43	22.70307143	10.46097968
RAB-A2aNI	RAB-A2aNI	2.75	0.533612	0.15201126	43	20.32825	9.971231579
RAB-A2aNI	RAB-A2aNI	3	0.51654467	0.16330709	43	19.56263265	10.12104327
RAB-A2aNI	RAB-A2aNI	3.25	0.50097573	0.15819306	43	18.87186803	9.545121173
RAB-A2aNI	RAB-A2aNI	3.5	0.4821166	0.16589603	43	18.14873299	9.410791161
RAB-A2aNI	RAB-A2aNI	3.75	0.46288224	0.17168971	43	17.21295986	9.055021634
RAB-A2aNI	RAB-A2aNI	4	0.44426731	0.17202924	42	16.68007292	9.359467447
RAB-A2aNI	RAB-A2aNI	4.25	0.44022115	0.16424373	41	16.7157656	8.93594615
RAB-A2aNI	RAB-A2aNI	4.5	0.44221792	0.16544566	41	16.73279007	9.432103247
RAB-A2aNI	RAB-A2aNI	4.75	0.4554956	0.17892767	41	17.10648227	9.658850454
RAB-A2aNI	RAB-A2aNI	5	0.45999263	0.18188509	41	17.13735461	9.613942809
RAB-A2aSN	WT	-5	0.67756153	0.27020018	43	18.079	8.924917155
RAB-A2aSN	WT	-4.75	0.68484952	0.29927798	43	18.61340116	10.6013172
RAB-A2aSN	WT	-4.5	0.65603042	0.26554338	43	17.6269186	9.245373756
RAB-A2aSN	WT	-4.25	0.65396949	0.24593163	43	17.57922674	8.529925932
RAB-A2aSN	WT	-4	0.62958983	0.22251872	43	17.03709302	8.386414199
RAB-A2aSN	WT	-3.75	0.6206228	0.18336641	43	16.46175969	6.789679254
RAB-A2aSN	WT	-3.5	0.56681519	0.18927899	43	15.29869767	7.176620603
RAB-A2aSN	WT	-3.25	0.54563629	0.14318412	43	14.77129457	5.944925158
RAB-A2aSN	WT	-3	0.55485949	0.15739086	43	14.80598837	5.703136208
RAB-A2aSN	WT	-2.75	0.56795639	0.13233472	43	15.31175	5.707702282
RAB-A2aSN	WT	-2.5	0.60299796	0.13650396	43	16.09639535	5.651973396
RAB-A2aSN	WT	-2.25	0.69466135	0.17732767	43	18.57343023	7.299925743
RAB-A2aSN	WT	-2	0.76955724	0.20956668	43	20.79839922	10.16935911
RAB-A2aSN	WT	-1.75	0.8460401	0.17978936	43	23.15265116	10.77009388
RAB-A2aSN	WT	-1.5	0.92982297	0.16287532	43	25.12209302	9.323863449
RAB-A2aSN	WT	-1.25	1.0854271	0.17981385	43	29.47048837	11.21433309
RAB-A2aSN	WT	-1	1.24200163	0.22088597	43	33.87863953	13.90435081
RAB-A2aSN	WT	-0.75	1.56820368	0.28879851	43	43.32314729	19.23727449
RAB-A2aSN	WT	-0.5	2.14627619	0.44462067	43	59.67079651	27.58273357
RAB-A2aSN	WT	-0.25	2.98628596	0.53924092	43	81.97386047	34.72484069
RAB-A2aSN	WT	0	3.51098851	0.55051956	43	95.09013566	35.14652563
RAB-A2aSN	WT	0.25	2.72192736	0.46025683	43	74.14970349	28.65915659
RAB-A2aSN	WT	0.5	1.98654924	0.41376472	43	54.57412791	24.10790146
RAB-A2aSN	WT	0.75	1.48229724	0.32716077	43	40.74757752	18.32185617
RAB-A2aSN	WT	1	1.18462957	0.26713089	43	32.92955814	16.14481025
RAB-A2aSN	WT	1.25	1.02784989	0.24719147	43	28.07172481	12.80206423
RAB-A2aSN	WT	1.5	0.88263678	0.2218962	43	23.76598256	10.53386102
RAB-A2aSN	WT	1.75	0.80410355	0.20412949	43	21.99053488	10.73130644
RAB-A2aSN	WT	2	0.71295585	0.1835799	43	19.37310465	8.450646077
RAB-A2aSN	WT	2.25	0.61331194	0.1327868	43	16.86627326	7.276890056
RAB-A2aSN	WT	2.5	0.61060441	0.11381254	43	16.63226357	6.793935495
RAB-A2aSN	WT	2.75	0.58805339	0.11869311	43	16.12788953	7.052817559
RAB-A2aSN	WT	3	0.57481603	0.15518906	43	15.87932558	7.59913736
RAB-A2aSN	WT	3.25	0.58580365	0.17653951	43	16.00342636	7.453611489
RAB-A2aSN	WT	3.5	0.5630528	0.20424643	43	15.49275581	8.339982466
RAB-A2aSN	WT	3.75	0.5863414	0.21866303	43	16.28681395	8.51641996
RAB-A2aSN	WT	4	0.65923553	0.2844066	43	18.08869186	9.923469509
RAB-A2aSN	WT	4.25	0.66288388	0.28403037	43	18.13663372	9.904062504
RAB-A2aSN	WT	4.5	0.7224763	0.35270104	43	19.81642248	12.06587993
RAB-A2aSN	WT	4.75	0.73539074	0.38915611	43	20.3146686	12.90174274
RAB-A2aSN	WT	5	0.75492683	0.3958887	43	20.76164729	13.04406112
RAB-A2aSN	RAB-A2aSN	-5	0.59770211	0.20581587	38	21.25728377	9.262712816
RAB-A2aSN	RAB-A2aSN	-4.75	0.60858636	0.25617932	38	21.72491667	11.09383123
RAB-A2aSN	RAB-A2aSN	-4.5	0.60088138	0.22767936	38	21.77139912	11.43602122
RAB-A2aSN	RAB-A2aSN	-4.25	0.56857658	0.20431347	38	20.75862149	10.80146437
RAB-A2aSN	RAB-A2aSN	-4	0.52796697	0.16041024	38	19.38572763	9.737778426
RAB-A2aSN	RAB-A2aSN	-3.75	0.53509543	0.13803543	38	19.23115132	7.927188731
RAB-A2aSN	RAB-A2aSN	-3.5	0.51969674	0.14738021	38	18.82706053	8.247959648
RAB-A2aSN	RAB-A2aSN	-3.25	0.51080237	0.13854091	38	18.51358377	8.137495506
RAB-A2aSN	RAB-A2aSN	-3	0.54312454	0.12778927	38	19.49590395	8.164598896
RAB-A2aSN	RAB-A2aSN	-2.75	0.54310909	0.10161504	38	19.7474193	7.815064327
RAB-A2aSN	RAB-A2aSN	-2.5	0.60175404	0.11100527	38	21.70221447	8.021241856
RAB-A2aSN	RAB-A2aSN	-2.25	0.64785347	0.13088063	38	23.30624605	8.754293699
RAB-A2aSN	RAB-A2aSN	-2	0.71399435	0.11434778	38	25.76334254	9.636672267
RAB-A2aSN	RAB-A2aSN	-1.75	0.80158633	0.1858366	38	28.67623158	11.0420625
RAB-A2aSN	RAB-A2aSN	-1.5	0.93461678	0.17955337	38	33.56882325	12.05319689
RAB-A2aSN	RAB-A2aSN	-1.25	1.09800503	0.17092043	38	39.57784605	14.1317239
RAB-A2aSN	RAB-A2aSN	-1	1.32531645	0.2041948	38	47.93390526	18.40087466
RAB-A2aSN	RAB-A2aSN	-0.75	1.70137118	0.2392186	38	61.81889254	24.84047091
RAB-A2aSN	RAB-A2aSN	-0.5	2.23895391	0.38135201	38	81.77788816	35.05225259
RAB-A2aSN	RAB-A2aSN	-0.25	3.30373145	0.44131406	38	118.4853456	40.85887158
RAB-A2aSN	RAB-A2aSN	0	3.98802703	0.642897	38	141.2319715	44.2572067
RAB-A2aSN	RAB-A2aSN	0.25	2.98027087	0.61285848	38	107.269486	44.06504823
RAB-A2aSN	RAB-A2aSN	0.5	2.1570608	0.50121793	38	78.60575658	38.38522377
RAB-A2aSN	RAB-A2aSN	0.75	1.61465986	0.3390295	38	58.49861272	27.78742285
RAB-A2aSN	RAB-A2aSN	1	1.28932122	0.2073374	38	46.38234649	18.34305989
RAB-A2aSN	RAB-A2aSN	1.25	1.04142665	0.14288718	38	37.42377105	13.67088355
RAB-A2aSN	RAB-A2aSN	1.5	0.87283927	0.12357243	38	31.44921754	11.30905108
RAB-A2aSN	RAB-A2aSN	1.75	0.77288285	0.13646635	38	27.68057368	9.984978986
RAB-A2aSN	RAB-A2aSN	2	0.70346093	0.16163331	38	25.40956798	10.34078089
RAB-A2aSN	RAB-A2aSN	2.25	0.63718235	0.14099544	38	22.85142412	8.65763226
RAB-A2aSN	RAB-A2aSN	2.5	0.59330431	0.10109158	38	21.38209693	8.378941232
RAB-A2aSN	RAB-A2aSN	2.75	0.55661415	0.11477623	38	20.27614167	8.694294265
RAB-A2aSN	RAB-A2aSN	3	0.55657988	0.14606235	38	20.07250526	8.930845973
RAB-A2aSN	RAB-A2aSN	3.25	0.52059349	0.12718897	38	18.81694825	8.223331964
RAB-A2aSN	RAB-A2aSN	3.5	0.52388686	0.13279373	38	18.80543684	7.847702158
RAB-A2aSN	RAB-A2aSN	3.75	0.53389254	0.10997136	38	19.26622851	7.711628953
RAB-A2aSN	RAB-A2aSN	4	0.54652114	0.11042954	38	19.56375132	7.114856883
RAB-A2aSN	RAB-A2aSN	4.25	0.53098324	0.13861687	38	19.01674518	7.770837802
RAB-A2aSN	RAB-A2aSN	4.5	0.54870426	0.12479622	38	19.38127544	6.77095988
RAB-A2aSN	RAB-A2aSN	4.75	0.55049938	0.1353306	38	19.68032281	7.272016719
RAB-A2aSN	RAB-A2aSN	5	0.55856438	0.16602894	38	19.75733377	7.45893123
