# Supplementary material for: A Rab/Kinesin-12/kinase module couples vesicle delivery and phragmoplast dynamics during plant cell cytokinesis
Source: EMBO J. 2026 May 15;45(13):4694–732. doi: 10.1038/s44318-026-00804-1 (PMC13323771; doi:10.1038/s44318-026-00804-1)
Supplement: Supplementary file 9 — Source data Fig. 5 [file 44318_2026_804_MOESM9_ESM.zip › Fig 5/Fig 5N/Sourcedata_5N.csv]

experiment	genotype	position	mean	SD	n	abs_mean	ans_SD
kin-12a/b	WT	-5	28.23253952	11.82439347	62	28.23253952	11.82439347
kin-12a/b	WT	-4.75	27.89147688	12.14751693	62	27.89147688	12.14751693
kin-12a/b	WT	-4.5	27.45393548	11.93061702	62	27.45393548	11.93061702
kin-12a/b	WT	-4.25	27.40466505	11.42533147	62	27.40466505	11.42533147
kin-12a/b	WT	-4	26.42988548	12.34484182	62	26.42988548	12.34484182
kin-12a/b	WT	-3.75	26.21054839	12.11748767	62	26.21054839	12.11748767
kin-12a/b	WT	-3.5	25.15539194	11.63656326	62	25.15539194	11.63656326
kin-12a/b	WT	-3.25	25.36642258	10.93534096	62	25.36642258	10.93534096
kin-12a/b	WT	-3	26.70267984	11.60607393	62	26.70267984	11.60607393
kin-12a/b	WT	-2.75	28.12943011	11.87043109	62	28.12943011	11.87043109
kin-12a/b	WT	-2.5	30.62288468	12.21484809	62	30.62288468	12.21484809
kin-12a/b	WT	-2.25	33.73202581	14.09244912	62	33.73202581	14.09244912
kin-12a/b	WT	-2	38.42488468	16.94465986	62	38.42488468	16.94465986
kin-12a/b	WT	-1.75	41.4928879	17.4750912	62	41.4928879	17.4750912
kin-12a/b	WT	-1.5	47.58450323	18.96087875	62	47.58450323	18.96087875
kin-12a/b	WT	-1.25	54.96743548	21.445274	62	54.96743548	21.445274
kin-12a/b	WT	-1	66.20063817	27.42924206	62	66.20063817	27.42924206
kin-12a/b	WT	-0.75	83.79455403	34.10413972	62	83.79455403	34.10413972
kin-12a/b	WT	-0.5	106.7791202	40.50381026	62	106.7791202	40.50381026
kin-12a/b	WT	-0.25	142.857672	44.90120884	62	142.857672	44.90120884
kin-12a/b	WT	0	157.2189863	41.50118846	62	157.2189863	41.50118846
kin-12a/b	WT	0.25	129.3983801	42.70314117	62	129.3983801	42.70314117
kin-12a/b	WT	0.5	94.94140081	38.62771928	62	94.94140081	38.62771928
kin-12a/b	WT	0.75	76.05969274	32.85478853	62	76.05969274	32.85478853
kin-12a/b	WT	1	60.89445108	27.15059205	62	60.89445108	27.15059205
kin-12a/b	WT	1.25	50.21403306	21.8517682	62	50.21403306	21.8517682
kin-12a/b	WT	1.5	44.13945484	18.95870959	62	44.13945484	18.95870959
kin-12a/b	WT	1.75	38.46529113	16.7754853	62	38.46529113	16.7754853
kin-12a/b	WT	2	35.55133065	16.05383063	62	35.55133065	16.05383063
kin-12a/b	WT	2.25	32.23489516	12.5412424	62	32.23489516	12.5412424
kin-12a/b	WT	2.5	29.31065242	10.5335013	62	29.31065242	10.5335013
kin-12a/b	WT	2.75	27.21927097	10.13066649	62	27.21927097	10.13066649
kin-12a/b	WT	3	27.60105645	10.60447387	62	27.60105645	10.60447387
kin-12a/b	WT	3.25	27.26313871	13.59807007	62	27.26313871	13.59807007
kin-12a/b	WT	3.5	28.11553548	12.91210524	62	28.11553548	12.91210524
kin-12a/b	WT	3.75	29.15285645	15.41962141	62	29.15285645	15.41962141
kin-12a/b	WT	4	28.61277823	16.79209257	62	28.61277823	16.79209257
kin-12a/b	WT	4.25	29.56383172	17.52005846	62	29.56383172	17.52005846
kin-12a/b	WT	4.5	30.30223306	16.94473919	62	30.30223306	16.94473919
kin-12a/b	WT	4.75	30.12208871	17.35392632	62	30.12208871	17.35392632
kin-12a/b	WT	5	30.32849355	17.82752905	62	30.32849355	17.82752905
kin-12a/b	kin-12a/b	-5	29.34158065	12.52348025	62	29.34158065	12.52348025
kin-12a/b	kin-12a/b	-4.75	29.73040941	11.9559862	62	29.73040941	11.9559862
kin-12a/b	kin-12a/b	-4.5	30.33647285	12.78498482	62	30.33647285	12.78498482
kin-12a/b	kin-12a/b	-4.25	30.58812124	12.74132777	62	30.58812124	12.74132777
kin-12a/b	kin-12a/b	-4	30.5797371	12.78982674	62	30.5797371	12.78982674
kin-12a/b	kin-12a/b	-3.75	30.84897823	13.17691751	62	30.84897823	13.17691751
kin-12a/b	kin-12a/b	-3.5	31.66636532	13.47086985	62	31.66636532	13.47086985
kin-12a/b	kin-12a/b	-3.25	33.60219489	13.66272309	62	33.60219489	13.66272309
kin-12a/b	kin-12a/b	-3	34.22391048	14.75195079	62	34.22391048	14.75195079
kin-12a/b	kin-12a/b	-2.75	37.25395511	17.28961152	62	37.25395511	17.28961152
kin-12a/b	kin-12a/b	-2.5	41.21112312	19.19520922	62	41.21112312	19.19520922
kin-12a/b	kin-12a/b	-2.25	45.13477634	19.75307768	62	45.13477634	19.75307768
kin-12a/b	kin-12a/b	-2	50.23802124	20.64025329	62	50.23802124	20.64025329
kin-12a/b	kin-12a/b	-1.75	55.06093468	23.54542392	62	55.06093468	23.54542392
kin-12a/b	kin-12a/b	-1.5	61.46566237	25.28765393	62	61.46566237	25.28765393
kin-12a/b	kin-12a/b	-1.25	67.95526613	26.85803547	62	67.95526613	26.85803547
kin-12a/b	kin-12a/b	-1	78.18386156	30.35573918	62	78.18386156	30.35573918
kin-12a/b	kin-12a/b	-0.75	91.15775753	34.45013429	62	91.15775753	34.45013429
kin-12a/b	kin-12a/b	-0.5	106.2651419	38.89997377	62	106.2651419	38.89997377
kin-12a/b	kin-12a/b	-0.25	124.4482164	46.08162568	62	124.4482164	46.08162568
kin-12a/b	kin-12a/b	0	137.5287306	50.14668345	62	137.5287306	50.14668345
kin-12a/b	kin-12a/b	0.25	123.0633957	47.18234174	62	123.0633957	47.18234174
kin-12a/b	kin-12a/b	0.5	103.4829871	41.2904184	62	103.4829871	41.2904184
kin-12a/b	kin-12a/b	0.75	88.94971237	35.54104951	62	88.94971237	35.54104951
kin-12a/b	kin-12a/b	1	75.79827312	31.28526798	62	75.79827312	31.28526798
kin-12a/b	kin-12a/b	1.25	65.90473253	26.38985679	62	65.90473253	26.38985679
kin-12a/b	kin-12a/b	1.5	58.18245081	24.43748237	62	58.18245081	24.43748237
kin-12a/b	kin-12a/b	1.75	52.2595871	22.9440174	62	52.2595871	22.9440174
kin-12a/b	kin-12a/b	2	48.76322097	21.21663373	62	48.76322097	21.21663373
kin-12a/b	kin-12a/b	2.25	44.9444379	20.13971621	62	44.9444379	20.13971621
kin-12a/b	kin-12a/b	2.5	40.73757392	17.69194904	62	40.73757392	17.69194904
kin-12a/b	kin-12a/b	2.75	36.9504078	14.69569598	62	36.9504078	14.69569598
kin-12a/b	kin-12a/b	3	33.73195242	13.02000143	62	33.73195242	13.02000143
kin-12a/b	kin-12a/b	3.25	31.86238145	12.88988525	62	31.86238145	12.88988525
kin-12a/b	kin-12a/b	3.5	31.10096048	12.53627241	62	31.10096048	12.53627241
kin-12a/b	kin-12a/b	3.75	30.30943495	12.77637993	62	30.30943495	12.77637993
kin-12a/b	kin-12a/b	4	30.64021048	14.04649351	62	30.64021048	14.04649351
kin-12a/b	kin-12a/b	4.25	29.06283065	12.15844254	62	29.06283065	12.15844254
kin-12a/b	kin-12a/b	4.5	29.14863656	11.63590474	62	29.14863656	11.63590474
kin-12a/b	kin-12a/b	4.75	29.01874919	12.7431172	62	29.01874919	12.7431172
kin-12a/b	kin-12a/b	5	29.46294516	12.63832226	62	29.46294516	12.63832226
RAB-A2aNI	WT	-5	0.629800486	0.168914746	43	33.69294236	9.807674634
RAB-A2aNI	WT	-4.75	0.627517444	0.167455334	43	33.54141667	9.379584831
RAB-A2aNI	WT	-4.5	0.615694391	0.155467202	43	33.08475035	9.491137052
RAB-A2aNI	WT	-4.25	0.608257107	0.155761581	43	32.74489722	9.250251575
RAB-A2aNI	WT	-4	0.589085131	0.142017516	43	31.8951875	9.22857051
RAB-A2aNI	WT	-3.75	0.577840255	0.1238368	43	31.15300729	8.769320583
RAB-A2aNI	WT	-3.5	0.579913131	0.11379011	43	31.41069514	8.890717781
RAB-A2aNI	WT	-3.25	0.579670958	0.092883777	43	31.40189896	8.047680223
RAB-A2aNI	WT	-3	0.597217064	0.096677076	43	32.25275729	8.735981537
RAB-A2aNI	WT	-2.75	0.61706996	0.09675032	43	33.57588403	9.734598906
RAB-A2aNI	WT	-2.5	0.65454281	0.113715639	43	35.46847639	11.30090232
RAB-A2aNI	WT	-2.25	0.708843276	0.117390022	43	38.50308333	12.72933778
RAB-A2aNI	WT	-2	0.794340262	0.132589096	43	43.05691007	15.27270225
RAB-A2aNI	WT	-1.75	0.895159032	0.143867218	43	48.22606354	16.23645598
RAB-A2aNI	WT	-1.5	1.011327786	0.171559583	43	54.83749792	19.75605693
RAB-A2aNI	WT	-1.25	1.162102379	0.196803085	43	62.86932986	22.47039294
RAB-A2aNI	WT	-1	1.370715757	0.20884573	43	74.1228	26.00668747
RAB-A2aNI	WT	-0.75	1.629258413	0.246687007	43	87.89391076	30.15860781
RAB-A2aNI	WT	-0.5	2.071881337	0.295131426	43	110.3799094	35.33194786
RAB-A2aNI	WT	-0.25	2.749250587	0.366954821	43	144.4651736	40.39520935
RAB-A2aNI	WT	0	3.094468721	0.354587771	43	159.7185031	41.32707758
RAB-A2aNI	WT	0.25	2.603198732	0.354448896	43	135.2076993	38.68862482
RAB-A2aNI	WT	0.5	2.025066556	0.316819038	43	105.6600958	32.45255834
RAB-A2aNI	WT	0.75	1.652309285	0.233836371	43	87.16153438	26.90430941
RAB-A2aNI	WT	1	1.351831404	0.178460799	43	71.48461736	22.21875263
RAB-A2aNI	WT	1.25	1.152883406	0.153720733	43	61.48295208	19.16135091
RAB-A2aNI	WT	1.5	1.006561284	0.136759947	43	53.51934792	16.36829224
RAB-A2aNI	WT	1.75	0.88044065	0.122245715	43	47.02833333	15.06236761
RAB-A2aNI	WT	2	0.783020272	0.119583501	43	41.81382257	12.93454709
RAB-A2aNI	WT	2.25	0.707070988	0.103826274	43	37.79705764	11.40775893
RAB-A2aNI	WT	2.5	0.639697578	0.091181542	43	34.12589722	9.352350096
RAB-A2aNI	WT	2.75	0.600262842	0.082811289	43	32.00738194	8.405839019
RAB-A2aNI	WT	3	0.586216739	0.086192521	43	31.39650208	7.745310131
RAB-A2aNI	WT	3.25	0.595513452	0.096556958	43	31.98711319	7.819001543
RAB-A2aNI	WT	3.5	0.581799985	0.127414396	43	31.51901458	9.171873217
RAB-A2aNI	WT	3.75	0.584370296	0.142941234	43	31.68896007	9.683247993
RAB-A2aNI	WT	4	0.605333208	0.178132405	43	32.73827292	11.52596808
RAB-A2aNI	WT	4.25	0.612581436	0.175124771	43	32.87655903	10.58379947
RAB-A2aNI	WT	4.5	0.610966992	0.168218178	43	32.95036632	10.75193911
RAB-A2aNI	WT	4.75	0.626624103	0.17066034	43	33.92429722	11.08200309
RAB-A2aNI	WT	5	0.630294506	0.168165274	43	34.12241111	11.2039575
RAB-A2aNI	RAB-A2aNI	-5	0.465244909	0.183989296	41	17.43799078	8.336723533
RAB-A2aNI	RAB-A2aNI	-4.75	0.444363238	0.165602861	41	16.94696702	7.881702853
RAB-A2aNI	RAB-A2aNI	-4.5	0.443930023	0.165975839	42	16.75836389	7.848531754
RAB-A2aNI	RAB-A2aNI	-4.25	0.444025025	0.136238416	42	16.91657465	7.521342129
RAB-A2aNI	RAB-A2aNI	-4	0.448359098	0.131600117	42	17.16447083	8.228823643
RAB-A2aNI	RAB-A2aNI	-3.75	0.451165397	0.141300555	42	17.21866389	8.172899042
RAB-A2aNI	RAB-A2aNI	-3.5	0.486118271	0.146194438	43	18.70642109	8.779675816
RAB-A2aNI	RAB-A2aNI	-3.25	0.512079653	0.145763751	43	19.41575782	9.336129446
RAB-A2aNI	RAB-A2aNI	-3	0.544210361	0.161357794	43	20.74112551	10.73765834
RAB-A2aNI	RAB-A2aNI	-2.75	0.567365318	0.172300132	43	21.86718571	11.51487364
RAB-A2aNI	RAB-A2aNI	-2.5	0.599308942	0.152714622	43	23.37182245	12.41693278
RAB-A2aNI	RAB-A2aNI	-2.25	0.650209641	0.184756578	43	25.53686837	14.3364132
RAB-A2aNI	RAB-A2aNI	-2	0.740523232	0.221308046	43	28.96836599	16.26110015
RAB-A2aNI	RAB-A2aNI	-1.75	0.831125547	0.261193949	43	32.37905	18.47986803
RAB-A2aNI	RAB-A2aNI	-1.5	0.955850437	0.297718759	43	37.70791293	21.762929
RAB-A2aNI	RAB-A2aNI	-1.25	1.214134162	0.399245021	43	47.5823483	27.44432657
RAB-A2aNI	RAB-A2aNI	-1	1.489918709	0.483353942	43	58.74275544	33.13816222
RAB-A2aNI	RAB-A2aNI	-0.75	1.935110346	0.586415941	43	76.64156667	40.54796833
RAB-A2aNI	RAB-A2aNI	-0.5	2.500020557	0.572259232	43	98.4317	44.73376662
RAB-A2aNI	RAB-A2aNI	-0.25	3.259228272	0.705901608	43	128.2869527	47.87131635
RAB-A2aNI	RAB-A2aNI	0	3.576026011	0.869934416	43	142.4373701	54.03083785
RAB-A2aNI	RAB-A2aNI	0.25	3.15231264	0.798975868	43	124.9299384	52.55038245
RAB-A2aNI	RAB-A2aNI	0.5	2.38117627	0.62144416	43	94.09160816	45.44045684
RAB-A2aNI	RAB-A2aNI	0.75	1.791210758	0.498851194	43	70.96397211	35.65238749
RAB-A2aNI	RAB-A2aNI	1	1.380897573	0.374833208	43	53.93921054	26.1479963
RAB-A2aNI	RAB-A2aNI	1.25	1.10472326	0.284600022	43	42.72559728	19.97755995
RAB-A2aNI	RAB-A2aNI	1.5	0.908224437	0.236709956	43	35.39595034	16.55119692
RAB-A2aNI	RAB-A2aNI	1.75	0.81173131	0.204306417	43	31.05270102	14.48742859
RAB-A2aNI	RAB-A2aNI	2	0.707296857	0.184802474	43	27.32967619	12.91391273
RAB-A2aNI	RAB-A2aNI	2.25	0.651296767	0.168282031	43	25.02680884	11.9241493
RAB-A2aNI	RAB-A2aNI	2.5	0.596971258	0.151970185	43	22.70307143	10.46097968
RAB-A2aNI	RAB-A2aNI	2.75	0.533612002	0.152011256	43	20.32825	9.971231579
RAB-A2aNI	RAB-A2aNI	3	0.516544674	0.163307092	43	19.56263265	10.12104327
RAB-A2aNI	RAB-A2aNI	3.25	0.500975728	0.158193065	43	18.87186803	9.545121173
RAB-A2aNI	RAB-A2aNI	3.5	0.482116596	0.165896029	43	18.14873299	9.410791161
RAB-A2aNI	RAB-A2aNI	3.75	0.462882244	0.17168971	43	17.21295986	9.055021634
RAB-A2aNI	RAB-A2aNI	4	0.444267314	0.172029236	42	16.68007292	9.359467447
RAB-A2aNI	RAB-A2aNI	4.25	0.440221147	0.164243728	41	16.7157656	8.93594615
RAB-A2aNI	RAB-A2aNI	4.5	0.442217922	0.165445658	41	16.73279007	9.432103247
RAB-A2aNI	RAB-A2aNI	4.75	0.455495598	0.178927665	41	17.10648227	9.658850454
RAB-A2aNI	RAB-A2aNI	5	0.459992629	0.181885092	41	17.13735461	9.613942809
RAB-A2aSN	WT	-5	0.67756153	0.270200175	43	18.079	8.924917155
RAB-A2aSN	WT	-4.75	0.68484952	0.29927798	43	18.61340116	10.6013172
RAB-A2aSN	WT	-4.5	0.656030417	0.265543384	43	17.6269186	9.245373756
RAB-A2aSN	WT	-4.25	0.653969486	0.245931626	43	17.57922674	8.529925932
RAB-A2aSN	WT	-4	0.629589829	0.222518717	43	17.03709302	8.386414199
RAB-A2aSN	WT	-3.75	0.620622798	0.183366411	43	16.46175969	6.789679254
RAB-A2aSN	WT	-3.5	0.566815191	0.189278991	43	15.29869767	7.176620603
RAB-A2aSN	WT	-3.25	0.545636288	0.143184122	43	14.77129457	5.944925158
RAB-A2aSN	WT	-3	0.554859495	0.157390857	43	14.80598837	5.703136208
RAB-A2aSN	WT	-2.75	0.567956388	0.132334716	43	15.31175	5.707702282
RAB-A2aSN	WT	-2.5	0.60299796	0.136503964	43	16.09639535	5.651973396
RAB-A2aSN	WT	-2.25	0.694661349	0.177327673	43	18.57343023	7.299925743
RAB-A2aSN	WT	-2	0.76955724	0.209566683	43	20.79839922	10.16935911
RAB-A2aSN	WT	-1.75	0.846040099	0.179789359	43	23.15265116	10.77009388
RAB-A2aSN	WT	-1.5	0.929822966	0.162875324	43	25.12209302	9.323863449
RAB-A2aSN	WT	-1.25	1.085427103	0.179813852	43	29.47048837	11.21433309
RAB-A2aSN	WT	-1	1.242001629	0.220885973	43	33.87863953	13.90435081
RAB-A2aSN	WT	-0.75	1.568203679	0.288798515	43	43.32314729	19.23727449
RAB-A2aSN	WT	-0.5	2.146276188	0.44462067	43	59.67079651	27.58273357
RAB-A2aSN	WT	-0.25	2.986285958	0.53924092	43	81.97386047	34.72484069
RAB-A2aSN	WT	0	3.510988506	0.550519561	43	95.09013566	35.14652563
RAB-A2aSN	WT	0.25	2.721927361	0.460256835	43	74.14970349	28.65915659
RAB-A2aSN	WT	0.5	1.986549235	0.413764724	43	54.57412791	24.10790146
RAB-A2aSN	WT	0.75	1.482297243	0.327160767	43	40.74757752	18.32185617
RAB-A2aSN	WT	1	1.184629568	0.267130886	43	32.92955814	16.14481025
RAB-A2aSN	WT	1.25	1.02784989	0.247191472	43	28.07172481	12.80206423
RAB-A2aSN	WT	1.5	0.882636781	0.221896196	43	23.76598256	10.53386102
RAB-A2aSN	WT	1.75	0.804103546	0.204129485	43	21.99053488	10.73130644
RAB-A2aSN	WT	2	0.712955848	0.183579898	43	19.37310465	8.450646077
RAB-A2aSN	WT	2.25	0.61331194	0.132786799	43	16.86627326	7.276890056
RAB-A2aSN	WT	2.5	0.610604414	0.113812537	43	16.63226357	6.793935495
RAB-A2aSN	WT	2.75	0.58805339	0.118693113	43	16.12788953	7.052817559
RAB-A2aSN	WT	3	0.574816033	0.155189061	43	15.87932558	7.59913736
RAB-A2aSN	WT	3.25	0.585803646	0.176539506	43	16.00342636	7.453611489
RAB-A2aSN	WT	3.5	0.563052803	0.204246426	43	15.49275581	8.339982466
RAB-A2aSN	WT	3.75	0.586341398	0.218663034	43	16.28681395	8.51641996
RAB-A2aSN	WT	4	0.659235528	0.284406596	43	18.08869186	9.923469509
RAB-A2aSN	WT	4.25	0.662883875	0.284030366	43	18.13663372	9.904062504
RAB-A2aSN	WT	4.5	0.722476305	0.352701039	43	19.81642248	12.06587993
RAB-A2aSN	WT	4.75	0.735390743	0.389156109	43	20.3146686	12.90174274
RAB-A2aSN	WT	5	0.754926832	0.395888702	43	20.76164729	13.04406112
RAB-A2aSN	RAB-A2aSN	-5	0.597702109	0.205815872	38	21.25728377	9.262712816
RAB-A2aSN	RAB-A2aSN	-4.75	0.608586357	0.25617932	38	21.72491667	11.09383123
RAB-A2aSN	RAB-A2aSN	-4.5	0.600881384	0.227679362	38	21.77139912	11.43602122
RAB-A2aSN	RAB-A2aSN	-4.25	0.568576575	0.204313469	38	20.75862149	10.80146437
RAB-A2aSN	RAB-A2aSN	-4	0.527966973	0.160410243	38	19.38572763	9.737778426
RAB-A2aSN	RAB-A2aSN	-3.75	0.535095427	0.138035428	38	19.23115132	7.927188731
RAB-A2aSN	RAB-A2aSN	-3.5	0.519696745	0.147380211	38	18.82706053	8.247959648
RAB-A2aSN	RAB-A2aSN	-3.25	0.510802375	0.138540912	38	18.51358377	8.137495506
RAB-A2aSN	RAB-A2aSN	-3	0.543124537	0.127789268	38	19.49590395	8.164598896
RAB-A2aSN	RAB-A2aSN	-2.75	0.543109086	0.101615042	38	19.7474193	7.815064327
RAB-A2aSN	RAB-A2aSN	-2.5	0.601754042	0.111005266	38	21.70221447	8.021241856
RAB-A2aSN	RAB-A2aSN	-2.25	0.647853472	0.130880631	38	23.30624605	8.754293699
RAB-A2aSN	RAB-A2aSN	-2	0.713994354	0.114347782	38	25.76334254	9.636672267
RAB-A2aSN	RAB-A2aSN	-1.75	0.801586328	0.185836601	38	28.67623158	11.0420625
RAB-A2aSN	RAB-A2aSN	-1.5	0.934616782	0.17955337	38	33.56882325	12.05319689
RAB-A2aSN	RAB-A2aSN	-1.25	1.098005033	0.170920434	38	39.57784605	14.1317239
RAB-A2aSN	RAB-A2aSN	-1	1.325316447	0.204194803	38	47.93390526	18.40087466
RAB-A2aSN	RAB-A2aSN	-0.75	1.701371175	0.239218602	38	61.81889254	24.84047091
RAB-A2aSN	RAB-A2aSN	-0.5	2.238953911	0.381352013	38	81.77788816	35.05225259
RAB-A2aSN	RAB-A2aSN	-0.25	3.303731455	0.441314061	38	118.4853456	40.85887158
RAB-A2aSN	RAB-A2aSN	0	3.988027033	0.642896999	38	141.2319715	44.2572067
RAB-A2aSN	RAB-A2aSN	0.25	2.980270869	0.612858478	38	107.269486	44.06504823
RAB-A2aSN	RAB-A2aSN	0.5	2.157060801	0.501217934	38	78.60575658	38.38522377
RAB-A2aSN	RAB-A2aSN	0.75	1.614659856	0.339029499	38	58.49861272	27.78742285
RAB-A2aSN	RAB-A2aSN	1	1.289321218	0.207337395	38	46.38234649	18.34305989
RAB-A2aSN	RAB-A2aSN	1.25	1.041426653	0.142887176	38	37.42377105	13.67088355
RAB-A2aSN	RAB-A2aSN	1.5	0.872839269	0.123572431	38	31.44921754	11.30905108
RAB-A2aSN	RAB-A2aSN	1.75	0.772882847	0.136466352	38	27.68057368	9.984978986
RAB-A2aSN	RAB-A2aSN	2	0.703460927	0.161633312	38	25.40956798	10.34078089
RAB-A2aSN	RAB-A2aSN	2.25	0.63718235	0.140995444	38	22.85142412	8.65763226
RAB-A2aSN	RAB-A2aSN	2.5	0.593304311	0.101091582	38	21.38209693	8.378941232
RAB-A2aSN	RAB-A2aSN	2.75	0.556614146	0.114776228	38	20.27614167	8.694294265
RAB-A2aSN	RAB-A2aSN	3	0.55657988	0.146062348	38	20.07250526	8.930845973
RAB-A2aSN	RAB-A2aSN	3.25	0.520593488	0.127188967	38	18.81694825	8.223331964
RAB-A2aSN	RAB-A2aSN	3.5	0.523886855	0.132793734	38	18.80543684	7.847702158
RAB-A2aSN	RAB-A2aSN	3.75	0.533892536	0.109971362	38	19.26622851	7.711628953
RAB-A2aSN	RAB-A2aSN	4	0.546521135	0.110429537	38	19.56375132	7.114856883
RAB-A2aSN	RAB-A2aSN	5	0.530983242	0.138616872	38	19.01674518	7.770837802
RAB-A2aSN	RAB-A2aSN	6	0.548704257	0.12479622	38	19.38127544	6.77095988
RAB-A2aSN	RAB-A2aSN	7	0.550499383	0.135330604	38	19.68032281	7.272016719
RAB-A2aSN	RAB-A2aSN	8	0.558564376	0.166028942	38	19.75733377	7.45893123
