# Supplementary material for: A Rab/Kinesin-12/kinase module couples vesicle delivery and phragmoplast dynamics during plant cell cytokinesis
Source: EMBO J. 2026 May 15;45(13):4694–732. doi: 10.1038/s44318-026-00804-1 (PMC13323771; doi:10.1038/s44318-026-00804-1)
Supplement: Supplementary file 9 — Source data Fig. 5 [file 44318_2026_804_MOESM9_ESM.zip › Fig 5/Fig 5O&P/Sourcedata_5OP.csv]

genotype	experiment	position	length	cellplate	mean	SD	geno
WT	RAB-A2aSN	-4.5	<9µm	short	0.798649969	0.2060383	WT
WT	RAB-A2aSN	-3.5	<9µm	short	0.87431073	0.322056209	WT
WT	RAB-A2aSN	-2.5	<9µm	short	1.082825944	0.330206529	WT
WT	RAB-A2aSN	-1.5	<9µm	short	1.196497875	0.262433278	WT
WT	RAB-A2aSN	-0.5	<9µm	short	1.181345215	0.183409561	WT
WT	RAB-A2aSN	0.5	<9µm	short	1.226755718	0.186602113	WT
WT	RAB-A2aSN	1.5	<9µm	short	1.240204328	0.255916711	WT
WT	RAB-A2aSN	2.5	<9µm	short	1.07420215	0.268699488	WT
WT	RAB-A2aSN	3.5	<9µm	short	0.938870711	0.326001972	WT
WT	RAB-A2aSN	4.5	<9µm	short	0.991956189	0.56707015	WT
WT	RAB-A2aSN	-6.5	9-13µm	medium	1.195461432	0.513634966	WT
WT	RAB-A2aSN	-5.5	9-13µm	medium	1.147949026	0.428097656	WT
WT	RAB-A2aSN	-4.5	9-13µm	medium	1.322755617	0.314296978	WT
WT	RAB-A2aSN	-3.5	9-13µm	medium	1.131250186	0.3794085	WT
WT	RAB-A2aSN	-2.5	9-13µm	medium	0.830662272	0.200131848	WT
WT	RAB-A2aSN	-1.5	9-13µm	medium	0.832614355	0.283818356	WT
WT	RAB-A2aSN	-0.5	9-13µm	medium	0.982575201	0.4217016	WT
WT	RAB-A2aSN	0.5	9-13µm	medium	0.835028831	0.235448959	WT
WT	RAB-A2aSN	1.5	9-13µm	medium	0.883076008	0.413324033	WT
WT	RAB-A2aSN	2.5	9-13µm	medium	0.923330373	0.377551987	WT
WT	RAB-A2aSN	3.5	9-13µm	medium	1.131152539	0.3011079	WT
WT	RAB-A2aSN	4.5	9-13µm	medium	1.426427949	0.276416684	WT
WT	RAB-A2aSN	5.5	9-13µm	medium	1.279698736	0.420245165	WT
WT	RAB-A2aSN	6.5	9-13µm	medium	1.174420811	0.201707762	WT
WT	RAB-A2aSN	-9.5	>13µm	long	2.783783479	1.121122726	WT
WT	RAB-A2aSN	-8.5	>13µm	long	1.517042533	0.626991548	WT
WT	RAB-A2aSN	-7.5	>13µm	long	1.531503845	0.514858873	WT
WT	RAB-A2aSN	-6.5	>13µm	long	1.606083655	0.483762232	WT
WT	RAB-A2aSN	-5.5	>13µm	long	1.278369724	0.430821781	WT
WT	RAB-A2aSN	-4.5	>13µm	long	0.894760304	0.285488623	WT
WT	RAB-A2aSN	-3.5	>13µm	long	0.705376767	0.124525692	WT
WT	RAB-A2aSN	-2.5	>13µm	long	0.647089905	0.114972143	WT
WT	RAB-A2aSN	-1.5	>13µm	long	0.615048266	0.096551593	WT
WT	RAB-A2aSN	-0.5	>13µm	long	0.636869594	0.120180964	WT
WT	RAB-A2aSN	0.5	>13µm	long	0.6640487	0.248747227	WT
WT	RAB-A2aSN	1.5	>13µm	long	0.607852115	0.119906749	WT
WT	RAB-A2aSN	2.5	>13µm	long	0.611367735	0.097099758	WT
WT	RAB-A2aSN	3.5	>13µm	long	0.665846309	0.112339175	WT
WT	RAB-A2aSN	4.5	>13µm	long	0.76751042	0.136039822	WT
WT	RAB-A2aSN	5.5	>13µm	long	1.095081629	0.2902291	WT
WT	RAB-A2aSN	6.5	>13µm	long	1.457005263	0.302209767	WT
WT	RAB-A2aSN	7.5	>13µm	long	1.647617237	0.523240118	WT
WT	RAB-A2aSN	8.5	>13µm	long	1.638073413	0.362085665	WT
WT	RAB-A2aSN	9.5	>13µm	long	2.061242972	0.300614256	WT
RAB-A2aSN	RAB-A2aSN	-4.5	<9µm	short	1.055219697	0.241705288	Mutant
RAB-A2aSN	RAB-A2aSN	-3.5	<9µm	short	1.293042684	0.531275207	Mutant
RAB-A2aSN	RAB-A2aSN	-2.5	<9µm	short	1.14264033	0.549667011	Mutant
RAB-A2aSN	RAB-A2aSN	-1.5	<9µm	short	1.330917732	0.670649044	Mutant
RAB-A2aSN	RAB-A2aSN	-0.5	<9µm	short	1.333056094	0.28459202	Mutant
RAB-A2aSN	RAB-A2aSN	0.5	<9µm	short	1.196130238	0.465690422	Mutant
RAB-A2aSN	RAB-A2aSN	1.5	<9µm	short	1.084222155	0.456488359	Mutant
RAB-A2aSN	RAB-A2aSN	2.5	<9µm	short	0.915690325	0.383544098	Mutant
RAB-A2aSN	RAB-A2aSN	3.5	<9µm	short	0.776983881	0.384856208	Mutant
RAB-A2aSN	RAB-A2aSN	4.5	<9µm	short	0.548469891	0.263416043	Mutant
RAB-A2aSN	RAB-A2aSN	-6.5	9-13µm	medium	1.165581208	0.494143756	Mutant
RAB-A2aSN	RAB-A2aSN	-5.5	9-13µm	medium	0.983156484	0.48414427	Mutant
RAB-A2aSN	RAB-A2aSN	-4.5	9-13µm	medium	1.213932974	0.432677908	Mutant
RAB-A2aSN	RAB-A2aSN	-3.5	9-13µm	medium	1.187625468	0.412511226	Mutant
RAB-A2aSN	RAB-A2aSN	-2.5	9-13µm	medium	1.122817506	0.564943568	Mutant
RAB-A2aSN	RAB-A2aSN	-1.5	9-13µm	medium	0.878501794	0.242597603	Mutant
RAB-A2aSN	RAB-A2aSN	-0.5	9-13µm	medium	0.993636406	0.427048959	Mutant
RAB-A2aSN	RAB-A2aSN	0.5	9-13µm	medium	1.115002275	0.37445262	Mutant
RAB-A2aSN	RAB-A2aSN	1.5	9-13µm	medium	0.942474569	0.31372418	Mutant
RAB-A2aSN	RAB-A2aSN	2.5	9-13µm	medium	0.962558126	0.288788506	Mutant
RAB-A2aSN	RAB-A2aSN	3.5	9-13µm	medium	0.973125465	0.28733279	Mutant
RAB-A2aSN	RAB-A2aSN	4.5	9-13µm	medium	1.343517098	0.611968764	Mutant
RAB-A2aSN	RAB-A2aSN	5.5	9-13µm	medium	0.874777631	0.424953375	Mutant
RAB-A2aSN	RAB-A2aSN	6.5	9-13µm	medium	0.949283169	0.392644585	Mutant
RAB-A2aSN	RAB-A2aSN	-9.5	>13µm	long	1.358186568	0.801077672	Mutant
RAB-A2aSN	RAB-A2aSN	-8.5	>13µm	long	1.390662737	0.361485839	Mutant
RAB-A2aSN	RAB-A2aSN	-7.5	>13µm	long	1.243271456	0.4893582	Mutant
RAB-A2aSN	RAB-A2aSN	-6.5	>13µm	long	1.104654202	0.456813359	Mutant
RAB-A2aSN	RAB-A2aSN	-5.5	>13µm	long	1.200040767	0.465297212	Mutant
RAB-A2aSN	RAB-A2aSN	-4.5	>13µm	long	0.967853748	0.355684702	Mutant
RAB-A2aSN	RAB-A2aSN	-3.5	>13µm	long	0.904680838	0.518616694	Mutant
RAB-A2aSN	RAB-A2aSN	-2.5	>13µm	long	0.905005551	0.457553061	Mutant
RAB-A2aSN	RAB-A2aSN	-1.5	>13µm	long	0.80627872	0.403216807	Mutant
RAB-A2aSN	RAB-A2aSN	-0.5	>13µm	long	0.831129453	0.375116107	Mutant
RAB-A2aSN	RAB-A2aSN	0.5	>13µm	long	0.789313163	0.363384586	Mutant
RAB-A2aSN	RAB-A2aSN	1.5	>13µm	long	0.72895341	0.235780688	Mutant
RAB-A2aSN	RAB-A2aSN	2.5	>13µm	long	0.853361203	0.426821703	Mutant
RAB-A2aSN	RAB-A2aSN	3.5	>13µm	long	0.886500286	0.323142758	Mutant
RAB-A2aSN	RAB-A2aSN	4.5	>13µm	long	1.098227589	0.589677407	Mutant
RAB-A2aSN	RAB-A2aSN	5.5	>13µm	long	1.136558761	0.489838964	Mutant
RAB-A2aSN	RAB-A2aSN	6.5	>13µm	long	1.507820385	0.590581578	Mutant
RAB-A2aSN	RAB-A2aSN	7.5	>13µm	long	1.425899965	0.63687801	Mutant
RAB-A2aSN	RAB-A2aSN	8.5	>13µm	long	1.360074464	0.508087985	Mutant
RAB-A2aSN	RAB-A2aSN	9.5	>13µm	long	1.070310614	0.198734636	Mutant
WT	RAB-A2aNI	-4.5	<9µm	short	0.864852517	0.242546062	WT
WT	RAB-A2aNI	-3.5	<9µm	short	0.997200106	0.304153418	WT
WT	RAB-A2aNI	-2.5	<9µm	short	1.099907887	0.308008684	WT
WT	RAB-A2aNI	-1.5	<9µm	short	1.078667775	0.147139427	WT
WT	RAB-A2aNI	-0.5	<9µm	short	1.115777489	0.209493851	WT
WT	RAB-A2aNI	0.5	<9µm	short	1.093693086	0.223965799	WT
WT	RAB-A2aNI	1.5	<9µm	short	1.14129219	0.271827777	WT
WT	RAB-A2aNI	2.5	<9µm	short	1.074260533	0.234134375	WT
WT	RAB-A2aNI	3.5	<9µm	short	0.976604687	0.219902216	WT
WT	RAB-A2aNI	4.5	<9µm	short	0.892676745	0.277268638	WT
WT	RAB-A2aNI	-6.5	9-13µm	medium	1.223962108	0.256557835	WT
WT	RAB-A2aNI	-5.5	9-13µm	medium	1.21430104	0.480799135	WT
WT	RAB-A2aNI	-4.5	9-13µm	medium	1.209969999	0.257056273	WT
WT	RAB-A2aNI	-3.5	9-13µm	medium	1.087904023	0.416777167	WT
WT	RAB-A2aNI	-2.5	9-13µm	medium	0.852074782	0.241836585	WT
WT	RAB-A2aNI	-1.5	9-13µm	medium	0.812144811	0.322341373	WT
WT	RAB-A2aNI	-0.5	9-13µm	medium	0.75395489	0.210482579	WT
WT	RAB-A2aNI	0.5	9-13µm	medium	0.746073136	0.185381942	WT
WT	RAB-A2aNI	1.5	9-13µm	medium	0.793291661	0.190899377	WT
WT	RAB-A2aNI	2.5	9-13µm	medium	0.877772968	0.211333305	WT
WT	RAB-A2aNI	3.5	9-13µm	medium	1.092384278	0.210350506	WT
WT	RAB-A2aNI	4.5	9-13µm	medium	1.341801632	0.231607529	WT
WT	RAB-A2aNI	5.5	9-13µm	medium	1.324965326	0.50185204	WT
WT	RAB-A2aNI	6.5	9-13µm	medium	1.440212641	0.337682238	WT
WT	RAB-A2aNI	-9.5	>13µm	long	1.561173996	0.3402215	WT
WT	RAB-A2aNI	-8.5	>13µm	long	1.704067803	0.445630806	WT
WT	RAB-A2aNI	-7.5	>13µm	long	1.764469565	0.50649734	WT
WT	RAB-A2aNI	-6.5	>13µm	long	1.71340666	0.563660535	WT
WT	RAB-A2aNI	-5.5	>13µm	long	1.200888872	0.423619218	WT
WT	RAB-A2aNI	-4.5	>13µm	long	0.816146604	0.195318974	WT
WT	RAB-A2aNI	-3.5	>13µm	long	0.68532187	0.133775899	WT
WT	RAB-A2aNI	-2.5	>13µm	long	0.582497091	0.077961195	WT
WT	RAB-A2aNI	-1.5	>13µm	long	0.568888294	0.081562556	WT
WT	RAB-A2aNI	-0.5	>13µm	long	0.592620587	0.150958819	WT
WT	RAB-A2aNI	0.5	>13µm	long	0.583585076	0.106255987	WT
WT	RAB-A2aNI	1.5	>13µm	long	0.559735487	0.069838529	WT
WT	RAB-A2aNI	2.5	>13µm	long	0.602002657	0.095529245	WT
WT	RAB-A2aNI	3.5	>13µm	long	0.668972421	0.149036762	WT
WT	RAB-A2aNI	4.5	>13µm	long	0.846253508	0.238228011	WT
WT	RAB-A2aNI	5.5	>13µm	long	1.137216277	0.416572104	WT
WT	RAB-A2aNI	6.5	>13µm	long	1.431944814	0.459661083	WT
WT	RAB-A2aNI	7.5	>13µm	long	1.507922985	0.4412064	WT
WT	RAB-A2aNI	8.5	>13µm	long	1.580665279	0.607802385	WT
WT	RAB-A2aNI	9.5	>13µm	long	1.222807646	0.367161813	WT
RAB-A2aNI	RAB-A2aNI	-4.5	<9µm	short	0.848049012	0.533931225	Mutant
RAB-A2aNI	RAB-A2aNI	-3.5	<9µm	short	1.01801087	0.415218828	Mutant
RAB-A2aNI	RAB-A2aNI	-2.5	<9µm	short	1.128726852	0.413843422	Mutant
RAB-A2aNI	RAB-A2aNI	-1.5	<9µm	short	1.206155147	0.397623576	Mutant
RAB-A2aNI	RAB-A2aNI	-0.5	<9µm	short	1.132776256	0.388166956	Mutant
RAB-A2aNI	RAB-A2aNI	0.5	<9µm	short	1.169874938	0.37013976	Mutant
RAB-A2aNI	RAB-A2aNI	1.5	<9µm	short	1.187144209	0.403834369	Mutant
RAB-A2aNI	RAB-A2aNI	2.5	<9µm	short	1.015640716	0.383686517	Mutant
RAB-A2aNI	RAB-A2aNI	3.5	<9µm	short	1.006411959	0.436687865	Mutant
RAB-A2aNI	RAB-A2aNI	4.5	<9µm	short	0.789304998	0.397915545	Mutant
RAB-A2aNI	RAB-A2aNI	-6.5	9-13µm	medium	0.804690073	0.444990386	Mutant
RAB-A2aNI	RAB-A2aNI	-5.5	9-13µm	medium	1.001975489	0.56248099	Mutant
RAB-A2aNI	RAB-A2aNI	-4.5	9-13µm	medium	1.119382845	0.386537203	Mutant
RAB-A2aNI	RAB-A2aNI	-3.5	9-13µm	medium	1.07387444	0.322622076	Mutant
RAB-A2aNI	RAB-A2aNI	-2.5	9-13µm	medium	0.986913319	0.374938977	Mutant
RAB-A2aNI	RAB-A2aNI	-1.5	9-13µm	medium	1.061994422	0.48891079	Mutant
RAB-A2aNI	RAB-A2aNI	-0.5	9-13µm	medium	0.981346389	0.437069516	Mutant
RAB-A2aNI	RAB-A2aNI	0.5	9-13µm	medium	0.94183893	0.433458387	Mutant
RAB-A2aNI	RAB-A2aNI	1.5	9-13µm	medium	1.060434717	0.415479475	Mutant
RAB-A2aNI	RAB-A2aNI	2.5	9-13µm	medium	1.154765478	0.440495939	Mutant
RAB-A2aNI	RAB-A2aNI	3.5	9-13µm	medium	1.192027525	0.496080243	Mutant
RAB-A2aNI	RAB-A2aNI	4.5	9-13µm	medium	1.138501289	0.556810596	Mutant
RAB-A2aNI	RAB-A2aNI	5.5	9-13µm	medium	1.000451038	0.522567513	Mutant
RAB-A2aNI	RAB-A2aNI	6.5	9-13µm	medium	0.903567143	0.761998911	Mutant
RAB-A2aNI	RAB-A2aNI	-9.5	>13µm	long	0.842650258	0.583959085	Mutant
RAB-A2aNI	RAB-A2aNI	-8.5	>13µm	long	1.469689365	0.655387429	Mutant
RAB-A2aNI	RAB-A2aNI	-7.5	>13µm	long	1.327166544	0.71606696	Mutant
RAB-A2aNI	RAB-A2aNI	-6.5	>13µm	long	1.242030749	0.430981761	Mutant
RAB-A2aNI	RAB-A2aNI	-5.5	>13µm	long	1.239246311	0.474807814	Mutant
RAB-A2aNI	RAB-A2aNI	-4.5	>13µm	long	1.087558929	0.404325957	Mutant
RAB-A2aNI	RAB-A2aNI	-3.5	>13µm	long	0.862426874	0.363644523	Mutant
RAB-A2aNI	RAB-A2aNI	-2.5	>13µm	long	0.771181757	0.373561016	Mutant
RAB-A2aNI	RAB-A2aNI	-1.5	>13µm	long	0.784714772	0.416725667	Mutant
RAB-A2aNI	RAB-A2aNI	-0.5	>13µm	long	0.672997965	0.325608578	Mutant
RAB-A2aNI	RAB-A2aNI	0.5	>13µm	long	0.581634636	0.201972516	Mutant
RAB-A2aNI	RAB-A2aNI	1.5	>13µm	long	0.62148094	0.307625803	Mutant
RAB-A2aNI	RAB-A2aNI	2.5	>13µm	long	0.621247201	0.345319228	Mutant
RAB-A2aNI	RAB-A2aNI	3.5	>13µm	long	0.691623138	0.320986289	Mutant
RAB-A2aNI	RAB-A2aNI	4.5	>13µm	long	0.885503257	0.426069689	Mutant
RAB-A2aNI	RAB-A2aNI	5.5	>13µm	long	1.224767836	0.536227117	Mutant
RAB-A2aNI	RAB-A2aNI	6.5	>13µm	long	1.505021551	0.56616008	Mutant
RAB-A2aNI	RAB-A2aNI	7.5	>13µm	long	1.595563512	0.937868393	Mutant
RAB-A2aNI	RAB-A2aNI	8.5	>13µm	long	1.971397646	0.996308465	Mutant
RAB-A2aNI	RAB-A2aNI	9.5	>13µm	long	1.082661738	0.145841514	Mutant
WT	kin-12a/b	-4.5	<9µm	short	0.738290063	0.228336514	WT
WT	kin-12a/b	-3.5	<9µm	short	0.862866074	0.242908907	WT
WT	kin-12a/b	-2.5	<9µm	short	0.987958204	0.208541105	WT
WT	kin-12a/b	-1.5	<9µm	short	1.023655288	0.1585939	WT
WT	kin-12a/b	-0.5	<9µm	short	1.111296792	0.169003078	WT
WT	kin-12a/b	0.5	<9µm	short	1.124459304	0.155621731	WT
WT	kin-12a/b	1.5	<9µm	short	1.044547315	0.151230706	WT
WT	kin-12a/b	2.5	<9µm	short	0.988019091	0.155725271	WT
WT	kin-12a/b	3.5	<9µm	short	0.936582788	0.228324507	WT
WT	kin-12a/b	4.5	<9µm	short	0.897979149	0.253995414	WT
WT	kin-12a/b	-6.5	9-13µm	medium	1.354887239	0.491428859	WT
WT	kin-12a/b	-5.5	9-13µm	medium	1.394641375	0.55581185	WT
WT	kin-12a/b	-4.5	9-13µm	medium	1.261404452	0.227213234	WT
WT	kin-12a/b	-3.5	9-13µm	medium	1.030584961	0.331218883	WT
WT	kin-12a/b	-2.5	9-13µm	medium	0.796150031	0.300954011	WT
WT	kin-12a/b	-1.5	9-13µm	medium	0.695520645	0.286686054	WT
WT	kin-12a/b	-0.5	9-13µm	medium	0.682233451	0.256181064	WT
WT	kin-12a/b	0.5	9-13µm	medium	0.671285636	0.231810632	WT
WT	kin-12a/b	1.5	9-13µm	medium	0.671744472	0.209664015	WT
WT	kin-12a/b	2.5	9-13µm	medium	0.761243785	0.226150986	WT
WT	kin-12a/b	3.5	9-13µm	medium	0.956570221	0.287605649	WT
WT	kin-12a/b	4.5	9-13µm	medium	1.287770219	0.285996273	WT
WT	kin-12a/b	5.5	9-13µm	medium	1.43071696	0.602199994	WT
WT	kin-12a/b	6.5	9-13µm	medium	1.405395212	0.499026844	WT
WT	kin-12a/b	-9.5	>13µm	long	2.009272562	0.856086712	WT
WT	kin-12a/b	-8.5	>13µm	long	1.796306415	0.561283475	WT
WT	kin-12a/b	-7.5	>13µm	long	1.594992137	0.460048154	WT
WT	kin-12a/b	-6.5	>13µm	long	1.411728098	0.509632212	WT
WT	kin-12a/b	-5.5	>13µm	long	1.008449805	0.437995665	WT
WT	kin-12a/b	-4.5	>13µm	long	0.710184574	0.24687902	WT
WT	kin-12a/b	-3.5	>13µm	long	0.554887664	0.175494521	WT
WT	kin-12a/b	-2.5	>13µm	long	0.516783559	0.145226746	WT
WT	kin-12a/b	-1.5	>13µm	long	0.49026058	0.129189642	WT
WT	kin-12a/b	-0.5	>13µm	long	0.480887026	0.112740321	WT
WT	kin-12a/b	0.5	>13µm	long	0.494602917	0.143271232	WT
WT	kin-12a/b	1.5	>13µm	long	0.533924695	0.156413186	WT
WT	kin-12a/b	2.5	>13µm	long	0.589866223	0.178525563	WT
WT	kin-12a/b	3.5	>13µm	long	0.666692823	0.191300748	WT
WT	kin-12a/b	4.5	>13µm	long	0.851914946	0.334549978	WT
WT	kin-12a/b	5.5	>13µm	long	1.207118613	0.509172439	WT
WT	kin-12a/b	6.5	>13µm	long	1.531507804	0.538053092	WT
WT	kin-12a/b	7.5	>13µm	long	1.699474058	0.531600057	WT
WT	kin-12a/b	8.5	>13µm	long	1.980873444	0.666746084	WT
WT	kin-12a/b	9.5	>13µm	long	2.194751601	0.81456625	WT
kin-12a/b	kin-12a/b	-4.5	<9µm	short	0.905209712	0.379340826	Mutant
kin-12a/b	kin-12a/b	-3.5	<9µm	short	0.942306487	0.248207428	Mutant
kin-12a/b	kin-12a/b	-2.5	<9µm	short	1.00005269	0.145499595	Mutant
kin-12a/b	kin-12a/b	-1.5	<9µm	short	1.043127169	0.131085979	Mutant
kin-12a/b	kin-12a/b	-0.5	<9µm	short	1.039336672	0.175869441	Mutant
kin-12a/b	kin-12a/b	0.5	<9µm	short	1.022987288	0.142499196	Mutant
kin-12a/b	kin-12a/b	1.5	<9µm	short	1.04109606	0.110012315	Mutant
kin-12a/b	kin-12a/b	2.5	<9µm	short	1.007222225	0.152187181	Mutant
kin-12a/b	kin-12a/b	3.5	<9µm	short	0.914772083	0.203179811	Mutant
kin-12a/b	kin-12a/b	4.5	<9µm	short	0.956163465	0.210801287	Mutant
kin-12a/b	kin-12a/b	-6.5	9-13µm	medium	1.022065135	0.219132582	Mutant
kin-12a/b	kin-12a/b	-5.5	9-13µm	medium	1.232962194	0.314232036	Mutant
kin-12a/b	kin-12a/b	-4.5	9-13µm	medium	1.318305952	0.221755033	Mutant
kin-12a/b	kin-12a/b	-3.5	9-13µm	medium	1.052095022	0.120415782	Mutant
kin-12a/b	kin-12a/b	-2.5	9-13µm	medium	0.875561038	0.139578441	Mutant
kin-12a/b	kin-12a/b	-1.5	9-13µm	medium	0.732320768	0.142858009	Mutant
kin-12a/b	kin-12a/b	-0.5	9-13µm	medium	0.711971344	0.140040493	Mutant
kin-12a/b	kin-12a/b	0.5	9-13µm	medium	0.743954567	0.157755064	Mutant
kin-12a/b	kin-12a/b	1.5	9-13µm	medium	0.786894144	0.195641907	Mutant
kin-12a/b	kin-12a/b	2.5	9-13µm	medium	0.886623848	0.166504881	Mutant
kin-12a/b	kin-12a/b	3.5	9-13µm	medium	1.128205114	0.24636998	Mutant
kin-12a/b	kin-12a/b	4.5	9-13µm	medium	1.292044335	0.25711996	Mutant
kin-12a/b	kin-12a/b	5.5	9-13µm	medium	1.17155611	0.276194326	Mutant
kin-12a/b	kin-12a/b	6.5	9-13µm	medium	1.139948217	0.236296991	Mutant
kin-12a/b	kin-12a/b	-9.5	>13µm	long	1.811845555	0.562908236	Mutant
kin-12a/b	kin-12a/b	-8.5	>13µm	long	1.751155998	0.375526761	Mutant
kin-12a/b	kin-12a/b	-7.5	>13µm	long	1.596971983	0.513372356	Mutant
kin-12a/b	kin-12a/b	-6.5	>13µm	long	1.430569608	0.501683879	Mutant
kin-12a/b	kin-12a/b	-5.5	>13µm	long	1.108353295	0.357401234	Mutant
kin-12a/b	kin-12a/b	-4.5	>13µm	long	0.83266647	0.21677228	Mutant
kin-12a/b	kin-12a/b	-3.5	>13µm	long	0.669253635	0.069697399	Mutant
kin-12a/b	kin-12a/b	-2.5	>13µm	long	0.610865093	0.080264164	Mutant
kin-12a/b	kin-12a/b	-1.5	>13µm	long	0.61302392	0.08061688	Mutant
kin-12a/b	kin-12a/b	-0.5	>13µm	long	0.607660323	0.083741699	Mutant
kin-12a/b	kin-12a/b	0.5	>13µm	long	0.591951426	0.084267468	Mutant
kin-12a/b	kin-12a/b	1.5	>13µm	long	0.604002679	0.090677428	Mutant
kin-12a/b	kin-12a/b	2.5	>13µm	long	0.610949195	0.097233964	Mutant
kin-12a/b	kin-12a/b	3.5	>13µm	long	0.657734957	0.088212482	Mutant
kin-12a/b	kin-12a/b	4.5	>13µm	long	0.768495597	0.179696821	Mutant
kin-12a/b	kin-12a/b	5.5	>13µm	long	1.010811979	0.331037325	Mutant
kin-12a/b	kin-12a/b	6.5	>13µm	long	1.290337541	0.373403128	Mutant
kin-12a/b	kin-12a/b	7.5	>13µm	long	1.507432239	0.396460226	Mutant
kin-12a/b	kin-12a/b	8.5	>13µm	long	1.730006678	0.446654048	Mutant
kin-12a/b	kin-12a/b	9.5	>13µm	long	1.691727346	0.668785052	Mutant
