# Supplementary material for: A Rab/Kinesin-12/kinase module couples vesicle delivery and phragmoplast dynamics during plant cell cytokinesis
Source: EMBO J. 2026 May 15;45(13):4694–732. doi: 10.1038/s44318-026-00804-1 (PMC13323771; doi:10.1038/s44318-026-00804-1)
Supplement: Supplementary file 10 — Source data Fig. 6 [file 44318_2026_804_MOESM10_ESM.zip]

Archive with 12 entries (9 files):
- Fig 6/
- __MACOSX/._Fig 6
- Fig 6/Fig 6A/
- __MACOSX/Fig 6/._Fig 6A
- Fig 6/Fig 6J/
- __MACOSX/Fig 6/._Fig 6J
- Fig 6/Fig 6A/RAW IMAGE Col sd2 5 days.czi
- __MACOSX/Fig 6/Fig 6A/._RAW IMAGE Col sd2 5 days.czi
- Fig 6/Fig 6A/RAW IMAGE 254 pGL2-tio sd8 5 days.czi
- __MACOSX/Fig 6/Fig 6A/._RAW IMAGE 254 pGL2-tio sd8 5 days.czi
- Fig 6/Fig 6J/Sourcedata_6J.csv
- __MACOSX/Fig 6/Fig 6J/._Sourcedata_6J.csv
