# Supplementary material for: A Rab/Kinesin-12/kinase module couples vesicle delivery and phragmoplast dynamics during plant cell cytokinesis
Source: EMBO J. 2026 May 15;45(13):4694–732. doi: 10.1038/s44318-026-00804-1 (PMC13323771; doi:10.1038/s44318-026-00804-1)
Supplement: Supplementary file 10 — Source data Fig. 6 [file 44318_2026_804_MOESM10_ESM.zip › Fig 6/Fig 6J/Sourcedata_6J.csv]

genotype	time (min)	Area (square um)	mean Feret diameter (um)	expansion rate
pGL2>>TIO	10	88.31	10.61	0.146
pGL2>>TIO	15	129.69	13.99	0.216
pGL2>>TIO	30	135.28	13.26	0.238666667
pGL2>>TIO	15	79.95	10.16	0.245333333
pGL2>>TIO	25	222.61	17.97	0.2472
pGL2>>TIO	20	99.77	11.67	0.2785
pGL2>>TIO	30	298.44	20.62	0.333666667
pGL2>>TIO	15	71.27	10.61	0.354
pGL2>>TIO	20	126.58	14.58	0.368
pGL2>>TIO	30	212.13	18.46	0.368
pGL2>>TIO	30	252.67	20.55	0.402
pGL2>>TIO	15	136.16	13.92	0.406666667
Col-0	20	221.64	17.9	0.411
Col-0	15	152.75	15.11	0.415333333
pGL2>>TIO	20	88.31	15.11	0.424
pGL2>>TIO	25	224.05	19.36	0.4244
pGL2>>TIO	40	464.91	27.05	0.431
Col-0	20	227.11	18.16	0.4375
Col-0	15	171.181	15.91	0.441933333
Col-0	30	290.67	21.48	0.446333333
pGL2>>TIO	15	130.68	13.92	0.468666667
pGL2>>TIO	25	198.29	18.41	0.5008
Col-0	20	174.61	16.205	0.50825
Col-0	20	171.42	17.6	0.522
pGL2>>TIO	20	151.17	16.86	0.5515
Col-0	15	193.143	15.91	0.5696
Col-0	20	240.474	18.709	0.57455
Col-0	20	251.802	19.593	0.59665
pGL2>>TIO	20	236.06	20.77	0.7135
